# Supplementary material for: PRRSV Induces HMGB1 Phosphorylation at Threonine-51 Residue to Enhance Its Secretion
Source: Viruses. 2022 May 8;14(5):1002. doi: 10.3390/v14051002 (PMC9144045; doi:10.3390/v14051002)
Supplement: Supplementary file 1 [file viruses-14-01002-s001.zip]

Archive with 3 entries (3 files):
- Figure S1_PRRSV infection exacerbates the interplay between PKCδ and RPS3.pdf
- Table S2_(mass spectrometry raw data) IP precipitate from HuN4-infected cells.xlsx
- Table S1_(mass spectrometry raw data) IP precipitate from mock-infected cells.xlsx
