# Supplementary material for: PRRSV Induces HMGB1 Phosphorylation at Threonine-51 Residue to Enhance Its Secretion
Source: Viruses. 2022 May 8;14(5):1002. doi: 10.3390/v14051002 (PMC9144045; doi:10.3390/v14051002)
Supplement: Supplementary file 1 [file viruses-14-01002-s001.zip › Table S2_(mass spectrometry raw data) IP precipitate from HuN4-infected cells.xlsx]

## Sheet: Proteins
Accession	Description	Coverage [%]	# Peptides	# PSMs	# Unique Peptides	# Protein Groups	# AAs	MW [kDa]	calc. pI	Score	# Peptides (by Search Engine): Sequest HT	Biological Process	Cellular Component	Molecular Function	Pfam IDs	Entrez Gene ID	Ensembl Gene ID	Gene Symbol	Chromosome
A0A0D9SB94	Uncharacterized protein OS=Chlorocebus sabaeus OX=60711 PE=4 SV=1	34	7	8	7	1	215	24.9	5.74	27.21	7	cell differentiation;cell organization and biogenesis;cell proliferation;cellular component movement;cellular homeostasis;defense response;metabolic process;regulation of biological process;response to stimulus;transport	cell surface;chromosome;cytoplasm;endosome;nucleus	catalytic activity;DNA binding;enzyme regulator activity;protein binding;RNA binding	Pf00505, Pf09011	103237177	ENSCSAG00000018600.1	LOC103237177	8
Protein Group ID	# Proteins	# Unique Peptides	# Peptides	# PSMs	Group Description
37	3	7	7	8	[Master Protein] Uncharacterized protein OS=Chlorocebus sabaeus OX=60711 PE=4 SV=1
Checked	Confidence	Identifying Node	PSM Ambiguity	Annotated Sequence	Modifications	# Protein Groups	# Proteins	Master Protein Accessions	Protein Accessions	# Missed Cleavages	Charge	DeltaScore	DeltaCn	Rank	Search Engine Rank	m/z [Da]	MH+ [Da]	Theo. MH+ [Da]	DeltaM [ppm]	Deltam/z [Da]	Activation Type	MS Order	Isolation Interference [%]	Ion Inject Time [ms]	RT [min]	First Scan	Spectrum File	File ID	XCorr	Percolator q-Value	Percolator PEP
FALSE	High	Sequest HT (A2)	Unambiguous	IKGEHPGLSIGDVAK		1	1	A0A0D9SB94	A0A0D9SB94	1	2	0.545	0	1	1	760.931	1520.85	1520.84	7.27	0.00553	CID (Collision Induced Dissociation)	MS2	3.90509	36.121	115.05	14723	0903_4.raw	F2	3.89	0	0.009005
FALSE	High	Sequest HT (A2)	Unambiguous	HPDASVNFSEFSKK		1	2	A0A0D9SB94	A0A0D9SB94; A0A0D9RS88	1	3	0.2558	0	1	1	531.598	1592.78	1592.77	5.87	0.00312	CID (Collision Induced Dissociation)	MS2	2.16566	20.495	114.803	14680	0903_4.raw	F2	3.44	0	0.03519
FALSE	High	Sequest HT (A2)	Unambiguous	KGVVKAEK		1	1	A0A0D9SB94	A0A0D9SB94	2	2	0.2172	0	1	1	429.777	858.547	858.541	6.86	0.00294	CID (Collision Induced Dissociation)	MS2	9.20055	37.334	114.082	14556	0903_4.raw	F2	2.21	0	0.1668
FALSE	High	Sequest HT (A2)	Unambiguous	GEHPGLSIGDVAK		1	1	A0A0D9SB94	A0A0D9SB94	0	2	0.5128	0	1	1	640.34	1279.67	1279.66	6.79	0.00434	CID (Collision Induced Dissociation)	MS2	0	41.458	112.835	14331	0903_4.raw	F2	2.73	0	0.01872
FALSE	High	Sequest HT (A2)	Unambiguous	YEKDIAAYR		1	2	A0A0D9SB94	A0A0D9S252; A0A0D9SB94	1	2	0.594	0	1	1	564.791	1128.57	1128.57	5.63	0.00318	CID (Collision Induced Dissociation)	MS2	10.5401	21.286	112.247	14225	0903_4.raw	F2	2.98	0	0.04061
FALSE	High	Sequest HT (A2)	Unambiguous	mSSYAFFVQTcR	M1(Oxidation); C11(Carbamidomethyl)	1	3	A0A0D9SB94	A0A0D9S252; A0A0D9SB94; A0A0D9RS88	0	2	0.6835	0	1	1	756.839	1512.67	1512.66	6.66	0.00504	CID (Collision Induced Dissociation)	MS2	20.1879	100	111.457	14075	0903_4.raw	F2	3.76	0	0.003381
FALSE	High	Sequest HT (A2)	Unambiguous	IKGEHPGLSIGDVAK		1	1	A0A0D9SB94	A0A0D9SB94	1	4	0.2404	0	1	1	380.969	1520.85	1520.84	6.37	0.00242	CID (Collision Induced Dissociation)	MS2	0	29.367	115.055	14724	0903_4.raw	F2	3.37	0	0.1833
FALSE	High	Sequest HT (A2)	Unambiguous	RPPSAFFLFcSEYRPK	C10(Carbamidomethyl)	1	2	A0A0D9SB94	A0A0D9SB94; A0A0D9RS88	0	3	0.7391	0	1	1	668.008	2002.01	2002	4.71	0.00315	CID (Collision Induced Dissociation)	MS2	10.4911	28.704	115.481	14796	0903_4.raw	F2	4.83	0	0.0009269
A0A0D9R6U8	60S ribosomal protein L29 OS=Chlorocebus sabaeus OX=60711 PE=3 SV=1	9	1	8	1	1	160	18	11.02	25.91	1	metabolic process	ribosome	structural molecule activity			ENSCSAG00000008076.1		2
Protein Group ID	# Proteins	# Unique Peptides	# Peptides	# PSMs	Group Description
33	2	1	1	8	[Master Protein] 60S ribosomal protein L29 OS=Chlorocebus sabaeus OX=60711 PE=3 SV=1
Checked	Confidence	Identifying Node	PSM Ambiguity	Annotated Sequence	Modifications	# Protein Groups	# Proteins	Master Protein Accessions	Protein Accessions	# Missed Cleavages	Charge	DeltaScore	DeltaCn	Rank	Search Engine Rank	m/z [Da]	MH+ [Da]	Theo. MH+ [Da]	DeltaM [ppm]	Deltam/z [Da]	Activation Type	MS Order	Isolation Interference [%]	Ion Inject Time [ms]	RT [min]	First Scan	Spectrum File	File ID	XCorr	Percolator q-Value	Percolator PEP
FALSE	High	Sequest HT (A2)	Unambiguous	AQAAAPASIPAQAPK		1	2	A0A0D9R6U8	A0A0D9R6U8; A0A0D9RN36	0	2	0.5742	0	1	1	696.391	1391.77	1391.76	7.07	0.00492	CID (Collision Induced Dissociation)	MS2	0	100	90.5981	10654	0903_4.raw	F2	4.11	0	0.002796
FALSE	High	Sequest HT (A2)	Unambiguous	AQAAAPASIPAQAPK		1	2	A0A0D9R6U8	A0A0D9R6U8; A0A0D9RN36	0	2	0.6404	0	1	1	696.391	1391.77	1391.76	7.5	0.00522	CID (Collision Induced Dissociation)	MS2	0	100	90.1186	10581	0903_4.raw	F2	4.06	0	0.0007094
FALSE	High	Sequest HT (A2)	Unambiguous	AQAAAPASIPAQAPK		1	2	A0A0D9R6U8	A0A0D9R6U8; A0A0D9RN36	0	2	0.5859	0	1	1	696.391	1391.77	1391.76	6.98	0.00486	CID (Collision Induced Dissociation)	MS2	0	100	89.6891	10514	0903_4.raw	F2	2.97	0	0.0169
FALSE	High	Sequest HT (A2)	Unambiguous	AQAAAPASIPAQAPK		1	2	A0A0D9R6U8	A0A0D9R6U8; A0A0D9RN36	0	2	0.6443	0	1	1	696.392	1391.78	1391.76	8.47	0.00589	CID (Collision Induced Dissociation)	MS2	0	100	89.2509	10446	0903_4.raw	F2	3.43	0	0.008144
FALSE	High	Sequest HT (A2)	Unambiguous	AQAAAPASIPAQAPK		1	2	A0A0D9R6U8	A0A0D9R6U8; A0A0D9RN36	0	2	0.6012	0	1	1	696.39	1391.77	1391.76	6.72	0.00467	CID (Collision Induced Dissociation)	MS2	0	100	91.0971	10728	0903_4.raw	F2	3.41	0	0.06711
FALSE	High	Sequest HT (A2)	Unambiguous	AQAAAPASIPAQAPK		1	2	A0A0D9R6U8	A0A0D9R6U8; A0A0D9RN36	0	2	0.5148	0	1	1	696.39	1391.77	1391.76	5.75	0.004	CID (Collision Induced Dissociation)	MS2	34.4782	100	92.0844	10874	0903_4.raw	F2	1.69	0	0.1543
FALSE	High	Sequest HT (A2)	Unambiguous	AQAAAPASIPAQAPK		1	2	A0A0D9R6U8	A0A0D9R6U8; A0A0D9RN36	0	2	0.6507	0	1	1	696.39	1391.77	1391.76	6.54	0.00455	CID (Collision Induced Dissociation)	MS2	0	100	92.1577	10885	0903_4.raw	F2	2.72	0	0.1715
FALSE	High	Sequest HT (A2)	Unambiguous	AQAAAPASIPAQAPK		1	2	A0A0D9R6U8	A0A0D9R6U8; A0A0D9RN36	0	2	0.5653	0	1	1	696.392	1391.78	1391.76	8.73	0.00608	CID (Collision Induced Dissociation)	MS2	0	100	91.6086	10802	0903_4.raw	F2	3.52	0	0.09474
A0A0D9S9M0	Uncharacterized protein OS=Chlorocebus sabaeus OX=60711 PE=3 SV=1	18	6	9	6	1	375	41.7	5.38	25.31	6	cell organization and biogenesis	cytoskeleton;cytosol;membrane;nucleus	DNA binding;nucleotide binding;protein binding	Pf00022	103219323	ENSCSAG00000000444.1	LOC103219323	12
Protein Group ID	# Proteins	# Unique Peptides	# Peptides	# PSMs	Group Description
11	8	6	6	9	[Master Protein] Uncharacterized protein OS=Chlorocebus sabaeus OX=60711 PE=3 SV=1
Checked	Confidence	Identifying Node	PSM Ambiguity	Annotated Sequence	Modifications	# Protein Groups	# Proteins	Master Protein Accessions	Protein Accessions	# Missed Cleavages	Charge	DeltaScore	DeltaCn	Rank	Search Engine Rank	m/z [Da]	MH+ [Da]	Theo. MH+ [Da]	DeltaM [ppm]	Deltam/z [Da]	Activation Type	MS Order	Isolation Interference [%]	Ion Inject Time [ms]	RT [min]	First Scan	Spectrum File	File ID	XCorr	Percolator q-Value	Percolator PEP
FALSE	High	Sequest HT (A2)	Unambiguous	GYSFTTTAER		1	3	A0A0D9S9M0	A0A0D9S9M0; A0A0D9RFF1; A0A0D9RYK7	0	2	0.3019	0	1	1	566.77	1132.53	1132.53	5.26	0.00298	CID (Collision Induced Dissociation)	MS2	75.0523	100	107.321	13345	0903_4.raw	F2	1.59	0	0.1499
FALSE	High	Sequest HT (A2)	Unambiguous	GYSFTTTAER		1	3	A0A0D9S9M0	A0A0D9S9M0; A0A0D9RFF1; A0A0D9RYK7	0	2	0.6584	0	1	1	566.772	1132.54	1132.53	7.85	0.00444	CID (Collision Induced Dissociation)	MS2	8.33465	100	106.867	13268	0903_4.raw	F2	2.43	0	0.1303
FALSE	High	Sequest HT (A2)	Unambiguous	AGFAGDDAPR		1	7	A0A0D9S9M0	A0A0D9RSK3; A0A0D9S9M0; A0A0D9RFF1; A0A0D9R387; A0A0D9RE13; A0A0D9R480; A0A0D9RYK5	0	2	0.4964	0	1	1	488.731	976.455	976.448	6.44	0.00315	CID (Collision Induced Dissociation)	MS2	5.61503	33.238	103.857	12751	0903_4.raw	F2	2.8	0	0.06825
FALSE	High	Sequest HT (A2)	Unambiguous	DSYVGDEAQSKR		1	6	A0A0D9S9M0	A0A0D9RSK3; A0A0D9S9M0; A0A0D9R387; A0A0D9RE13; A0A0D9R480; A0A0D9RYK5	1	2	0.4733	0	1	1	677.82	1354.63	1354.62	7.2	0.00488	CID (Collision Induced Dissociation)	MS2	30.3161	46.759	109.859	13784	0903_4.raw	F2	2.81	0	0.03974
FALSE	High	Sequest HT (A2)	Unambiguous	VAPEEHPVLLTEAPLNPK		1	2	A0A0D9S9M0	A0A0D9S9M0; A0A0D9RYK5	0	2	0.6818	0	1	1	977.541	1954.07	1954.06	5.17	0.00505	CID (Collision Induced Dissociation)	MS2	11.1697	100	114.462	14623	0903_4.raw	F2	4.18	0	0.003151
FALSE	High	Sequest HT (A2)	Unambiguous	VAPEEHPVLLTEAPLNPK		1	2	A0A0D9S9M0	A0A0D9S9M0; A0A0D9RYK5	0	3	0.661	0	1	1	652.031	1954.08	1954.06	6.54	0.00426	CID (Collision Induced Dissociation)	MS2	6.70824	37.787	114.425	14616	0903_4.raw	F2	4.13	0	0.1389
FALSE	High	Sequest HT (A2)	Unambiguous	SYELPDGQVITIGNER		1	6	A0A0D9S9M0	A0A0D9RSK3; A0A0D9S9M0; A0A0D9R387; A0A0D9RYK7; A0A0D9RE13; A0A0D9R480	0	2	0.5924	0	1	1	895.955	1790.9	1790.89	5.64	0.00505	CID (Collision Induced Dissociation)	MS2	26.8855	100	111.521	14087	0903_4.raw	F2	3.95	0	0.0124
FALSE	High	Sequest HT (A2)	Unambiguous	DSYVGDEAQSK		1	6	A0A0D9S9M0	A0A0D9RSK3; A0A0D9S9M0; A0A0D9R387; A0A0D9RE13; A0A0D9R480; A0A0D9RYK5	0	2	0.6818	0	1	1	599.768	1198.53	1198.52	5.32	0.00319	CID (Collision Induced Dissociation)	MS2	6.45784	100	74.5016	8105	0903_4.raw	F2	2.42	0	0.02167
FALSE	High	Sequest HT (A2)	Unambiguous	DSYVGDEAQSK		1	6	A0A0D9S9M0	A0A0D9RSK3; A0A0D9S9M0; A0A0D9R387; A0A0D9RE13; A0A0D9R480; A0A0D9RYK5	0	2	0.5328	0	1	1	599.769	1198.53	1198.52	6.44	0.00386	CID (Collision Induced Dissociation)	MS2	16.5728	100	74.9749	8178	0903_4.raw	F2	2.59	0	0.1197
A0A0D9SC49	Uncharacterized protein OS=Chlorocebus sabaeus OX=60711 PE=3 SV=1	5	3	7	3	1	430	48.1	5.2	19.28	3			structural molecule activity	Pf00038	103238803	ENSCSAG00000018919.1	LOC103238803	11
Protein Group ID	# Proteins	# Unique Peptides	# Peptides	# PSMs	Group Description
10	4	3	3	7	[Master Protein] Uncharacterized protein OS=Chlorocebus sabaeus OX=60711 PE=3 SV=1
Checked	Confidence	Identifying Node	PSM Ambiguity	Annotated Sequence	Modifications	# Protein Groups	# Proteins	Master Protein Accessions	Protein Accessions	# Missed Cleavages	Charge	DeltaScore	DeltaCn	Rank	Search Engine Rank	m/z [Da]	MH+ [Da]	Theo. MH+ [Da]	DeltaM [ppm]	Deltam/z [Da]	Activation Type	MS Order	Isolation Interference [%]	Ion Inject Time [ms]	RT [min]	First Scan	Spectrum File	File ID	XCorr	Percolator q-Value	Percolator PEP
FALSE	High	Sequest HT (A2)	Unambiguous	AQIFANTVDNAR		1	4	A0A0D9SC49	A0A0D9SAU5; A0A0D9SC49; A0A0D9SCP7; A0A0D9QZV2	0	2	0.4764	0	1	1	660.343	1319.68	1319.67	7.01	0.00463	CID (Collision Induced Dissociation)	MS2	0	100	108.688	13578	0903_4.raw	F2	2.96	0	0.005937
FALSE	High	Sequest HT (A2)	Unambiguous	AQIFANTVDNAR		1	4	A0A0D9SC49	A0A0D9SAU5; A0A0D9SC49; A0A0D9SCP7; A0A0D9QZV2	0	2	0.6202	0	1	1	660.344	1319.68	1319.67	7.84	0.00518	CID (Collision Induced Dissociation)	MS2	20.8345	100	108.337	13518	0903_4.raw	F2	3.87	0	0.03922
FALSE	High	Sequest HT (A2)	Unambiguous	KVIDDTNVTR		1	2	A0A0D9SC49	A0A0D9SC49; A0A0D9QZV2	1	2	0.306	0	1	1	580.821	1160.64	1160.63	7.07	0.0041	CID (Collision Induced Dissociation)	MS2	15.8338	100	111.259	14039	0903_4.raw	F2	2.32	0	0.1487
FALSE	High	Sequest HT (A2)	Unambiguous	VIDDTNVTR		1	4	A0A0D9SC49	A0A0D9SAU5; A0A0D9SC49; A0A0D9SCP7; A0A0D9QZV2	0	2	0.4095	0	1	1	516.773	1032.54	1032.53	7.11	0.00367	CID (Collision Induced Dissociation)	MS2	27.8675	100	94.5392	11270	0903_4.raw	F2	2.1	0	0.05061
FALSE	High	Sequest HT (A2)	Unambiguous	VIDDTNVTR		1	4	A0A0D9SC49	A0A0D9SAU5; A0A0D9SC49; A0A0D9SCP7; A0A0D9QZV2	0	2	0.5663	0	1	1	516.774	1032.54	1032.53	7.94	0.0041	CID (Collision Induced Dissociation)	MS2	2.87134	83.446	95.4321	11407	0903_4.raw	F2	2.79	0	0.1228
FALSE	High	Sequest HT (A2)	Unambiguous	VIDDTNVTR		1	4	A0A0D9SC49	A0A0D9SAU5; A0A0D9SC49; A0A0D9SCP7; A0A0D9QZV2	0	2	0.585	0	1	1	516.773	1032.54	1032.53	6.4	0.0033	CID (Collision Induced Dissociation)	MS2	2.02037	100	95.8897	11475	0903_4.raw	F2	2.53	0	0.04655
FALSE	High	Sequest HT (A2)	Unambiguous	VIDDTNVTR		1	4	A0A0D9SC49	A0A0D9SAU5; A0A0D9SC49; A0A0D9SCP7; A0A0D9QZV2	0	2	0.4632	0	1	1	516.774	1032.54	1032.53	7.7	0.00398	CID (Collision Induced Dissociation)	MS2	5.93166	100	94.9629	11335	0903_4.raw	F2	2.72	0	0.0671
A0A0D9SCL1	Histone cluster 1 H1 family member d OS=Chlorocebus sabaeus OX=60711 GN=HIST1H1D PE=3 SV=1	17	5	6	5	1	221	22.4	11.02	18.69	5	cell organization and biogenesis;metabolic process;regulation of biological process	chromosome;nucleus	DNA binding;RNA binding	Pf00538	103222006	ENSCSAG00000019090.1	LOC103222006	17
Protein Group ID	# Proteins	# Unique Peptides	# Peptides	# PSMs	Group Description
32	5	5	5	6	[Master Protein] Histone cluster 1 H1 family member d OS=Chlorocebus sabaeus OX=60711 GN=HIST1H1D PE=3 SV=1
Checked	Confidence	Identifying Node	PSM Ambiguity	Annotated Sequence	Modifications	# Protein Groups	# Proteins	Master Protein Accessions	Protein Accessions	# Missed Cleavages	Charge	DeltaScore	DeltaCn	Rank	Search Engine Rank	m/z [Da]	MH+ [Da]	Theo. MH+ [Da]	DeltaM [ppm]	Deltam/z [Da]	Activation Type	MS Order	Isolation Interference [%]	Ion Inject Time [ms]	RT [min]	First Scan	Spectrum File	File ID	XCorr	Percolator q-Value	Percolator PEP
FALSE	High	Sequest HT (A2)	Unambiguous	ALAAAGYDVEK		1	5	A0A0D9SCL1	A0A0D9SCL7; A0A0D9SCM1; A0A0D9SCL3; A0A0D9SCL1; A0A0D9SCL6	0	2	0.4743	0	1	1	554.291	1107.58	1107.57	6.7	0.00371	CID (Collision Induced Dissociation)	MS2	17.2285	100	104.793	12916	0903_4.raw	F2	2.72	0	0.1626
FALSE	High	Sequest HT (A2)	Unambiguous	ASGPPVSELITK		1	3	A0A0D9SCL1	A0A0D9SCL7; A0A0D9SCL3; A0A0D9SCL1	0	2	0.6034	0	1	1	599.841	1198.68	1198.67	6.1	0.00366	CID (Collision Induced Dissociation)	MS2	0	47.816	109.925	13796	0903_4.raw	F2	2.32	0	0.03724
FALSE	High	Sequest HT (A2)	Unambiguous	KASGPPVSELITK		1	3	A0A0D9SCL1	A0A0D9SCL7; A0A0D9SCL3; A0A0D9SCL1	1	3	0.6629	0	1	1	442.928	1326.77	1326.76	5.97	0.00264	CID (Collision Induced Dissociation)	MS2	0	53.513	113.252	14407	0903_4.raw	F2	3.53	0	0.1339
FALSE	High	Sequest HT (A2)	Unambiguous	KASGPPVSELITK		1	3	A0A0D9SCL1	A0A0D9SCL7; A0A0D9SCL3; A0A0D9SCL1	1	2	0.6909	0	1	1	663.888	1326.77	1326.76	5.15	0.00342	CID (Collision Induced Dissociation)	MS2	8.47399	42.858	113.222	14402	0903_4.raw	F2	3.85	0	0.04796
FALSE	High	Sequest HT (A2)	Unambiguous	SGVSLAALKK		1	3	A0A0D9SCL1	A0A0D9SCL7; A0A0D9SCL3; A0A0D9SCL1	1	2	0.5847	0	1	1	487.309	973.611	973.604	7.08	0.00345	CID (Collision Induced Dissociation)	MS2	8.78306	43.567	112.84	14332	0903_4.raw	F2	3.01	0	0.04899
FALSE	High	Sequest HT (A2)	Unambiguous	ALAAAGYDVEKNNSR		1	5	A0A0D9SCL1	A0A0D9SCL7; A0A0D9SCM1; A0A0D9SCL3; A0A0D9SCL1; A0A0D9SCL6	1	2	0.5446	0	1	1	789.902	1578.8	1578.79	6.32	0.00499	CID (Collision Induced Dissociation)	MS2	14.6031	91.536	111.734	14129	0903_4.raw	F2	3.25	0	0.04284
A0A0D9R3U8	NUFIP2, FMR1 interacting protein 2 OS=Chlorocebus sabaeus OX=60711 GN=NUFIP2 PE=4 SV=1	7	4	6	4	1	695	76.1	8.7	16.59	4		cytoplasm;cytosol;membrane;nucleus;ribosome	RNA binding	Pf15293	103242648	ENSCSAG00000007009.1	NUFIP2	16
Protein Group ID	# Proteins	# Unique Peptides	# Peptides	# PSMs	Group Description
23	1	4	4	6	[Master Protein] NUFIP2, FMR1 interacting protein 2 OS=Chlorocebus sabaeus OX=60711 GN=NUFIP2 PE=4 SV=1
Checked	Confidence	Identifying Node	PSM Ambiguity	Annotated Sequence	Modifications	# Protein Groups	# Proteins	Master Protein Accessions	Protein Accessions	# Missed Cleavages	Charge	DeltaScore	DeltaCn	Rank	Search Engine Rank	m/z [Da]	MH+ [Da]	Theo. MH+ [Da]	DeltaM [ppm]	Deltam/z [Da]	Activation Type	MS Order	Isolation Interference [%]	Ion Inject Time [ms]	RT [min]	First Scan	Spectrum File	File ID	XCorr	Percolator q-Value	Percolator PEP
FALSE	High	Sequest HT (A2)	Unambiguous	NLSSDEATNPISR		1	1	A0A0D9R3U8	A0A0D9R3U8	0	2	0.4102	0	1	1	702.348	1403.69	1403.68	8.58	0.00602	CID (Collision Induced Dissociation)	MS2	8.64434	100	103.259	12644	0903_4.raw	F2	2.95	0	0.03942
FALSE	High	Sequest HT (A2)	Unambiguous	ImQQETTVPTLK	M2(Oxidation)	1	1	A0A0D9R3U8	A0A0D9R3U8	0	2	0.4419	0	1	1	702.879	1404.75	1404.74	7.55	0.0053	CID (Collision Induced Dissociation)	MS2	54.4873	100	104.558	12876	0903_4.raw	F2	2.67	0	0.01391
FALSE	High	Sequest HT (A2)	Unambiguous	ImQQETTVPTLK	M2(Oxidation)	1	1	A0A0D9R3U8	A0A0D9R3U8	0	2	0.428	0	1	1	702.877	1404.75	1404.74	5.12	0.0036	CID (Collision Induced Dissociation)	MS2	31.3721	100	104.774	12913	0903_4.raw	F2	2.71	0	0.06052
FALSE	High	Sequest HT (A2)	Unambiguous	NLSSDEATNPISR		1	1	A0A0D9R3U8	A0A0D9R3U8	0	2	0.597	0	1	1	702.346	1403.68	1403.68	6.32	0.00444	CID (Collision Induced Dissociation)	MS2	0	100	102.807	12567	0903_4.raw	F2	3.3	0	0.1073
FALSE	High	Sequest HT (A2)	Unambiguous	IITYNEAmDSPDQ	M8(Oxidation)	1	1	A0A0D9R3U8	A0A0D9R3U8	0	2	0.5504	0	1	1	756.833	1512.66	1512.65	4.44	0.00336	CID (Collision Induced Dissociation)	MS2	0	100	66.4982	6879	0903_4.raw	F2	2.78	0	0.05727
FALSE	High	Sequest HT (A2)	Unambiguous	YETGPGGTSR		1	1	A0A0D9R3U8	A0A0D9R3U8	0	2	0.6256	0	1	1	512.742	1024.48	1024.47	7.5	0.00384	CID (Collision Induced Dissociation)	MS2	9.68819	100	79.7509	8925	0903_4.raw	F2	2.19	0	0.1862
A0A0D9RHW7	Polyadenylate-binding protein OS=Chlorocebus sabaeus OX=60711 GN=PABPC1 PE=3 SV=1	8	4	4	4	1	636	70.6	9.5	14.53	4	regulation of biological process	cytoplasm	RNA binding	Pf00076, Pf00658, Pf13893, Pf14259	103237219	ENSCSAG00000012017.1	PABPC1	8
Protein Group ID	# Proteins	# Unique Peptides	# Peptides	# PSMs	Group Description
47	4	4	4	4	[Master Protein] Polyadenylate-binding protein OS=Chlorocebus sabaeus OX=60711 GN=PABPC1 PE=3 SV=1
Checked	Confidence	Identifying Node	PSM Ambiguity	Annotated Sequence	Modifications	# Protein Groups	# Proteins	Master Protein Accessions	Protein Accessions	# Missed Cleavages	Charge	DeltaScore	DeltaCn	Rank	Search Engine Rank	m/z [Da]	MH+ [Da]	Theo. MH+ [Da]	DeltaM [ppm]	Deltam/z [Da]	Activation Type	MS Order	Isolation Interference [%]	Ion Inject Time [ms]	RT [min]	First Scan	Spectrum File	File ID	XCorr	Percolator q-Value	Percolator PEP
FALSE	High	Sequest HT (A2)	Unambiguous	SKVDEAVAVLQAHQAK		1	1	A0A0D9RHW7	A0A0D9RHW7	1	3	0.6362	0	1	1	565.316	1693.93	1693.92	6.68	0.00377	CID (Collision Induced Dissociation)	MS2	6.875	82.447	114.835	14686	0903_4.raw	F2	4.92	0	0.0078
FALSE	High	Sequest HT (A2)	Unambiguous	FSPAGPILSIR		1	3	A0A0D9RHW7	A0A0D9RHW7; A0A0D9RP12; A0A0D9SAK1	0	2	0.5165	0	1	1	579.34	1157.67	1157.67	4.68	0.00271	CID (Collision Induced Dissociation)	MS2	3.6973	46.394	113.88	14519	0903_4.raw	F2	1.82	0	0.05877
FALSE	High	Sequest HT (A2)	Unambiguous	SLGYAYVNFQQPADAER		1	2	A0A0D9RHW7	A0A0D9S7P0; A0A0D9RHW7	0	2	0.5859	0	1	1	964.967	1928.93	1928.91	6.79	0.00654	CID (Collision Induced Dissociation)	MS2	7.791	100	110.745	13943	0903_4.raw	F2	5.24	0	0.000647421
FALSE	High	Sequest HT (A2)	Unambiguous	NLDDGIDDER		1	1	A0A0D9RHW7	A0A0D9RHW7	0	2	0.5781	0	1	1	581.258	1161.51	1161.5	6.03	0.0035	CID (Collision Induced Dissociation)	MS2	42.0508	100	102.744	12556	0903_4.raw	F2	2.56	0	0.09429
A0A0D9S9I8	60S ribosomal protein L13 OS=Chlorocebus sabaeus OX=60711 PE=3 SV=1	5	1	4	1	1	211	24.3	11.6	12.26	1	metabolic process	membrane;nucleus;ribosome	RNA binding;structural molecule activity	Pf01294		ENSCSAG00000000476.1		12
Protein Group ID	# Proteins	# Unique Peptides	# Peptides	# PSMs	Group Description
30	1	1	1	4	[Master Protein] 60S ribosomal protein L13 OS=Chlorocebus sabaeus OX=60711 PE=3 SV=1
Checked	Confidence	Identifying Node	PSM Ambiguity	Annotated Sequence	Modifications	# Protein Groups	# Proteins	Master Protein Accessions	Protein Accessions	# Missed Cleavages	Charge	DeltaScore	DeltaCn	Rank	Search Engine Rank	m/z [Da]	MH+ [Da]	Theo. MH+ [Da]	DeltaM [ppm]	Deltam/z [Da]	Activation Type	MS Order	Isolation Interference [%]	Ion Inject Time [ms]	RT [min]	First Scan	Spectrum File	File ID	XCorr	Percolator q-Value	Percolator PEP
FALSE	High	Sequest HT (A2)	Unambiguous	STESLQANVQR		1	1	A0A0D9S9I8	A0A0D9S9I8	0	2	0.5216	0	1	1	616.819	1232.63	1232.62	7.05	0.00434	CID (Collision Induced Dissociation)	MS2	0	100	90.4414	10630	0903_4.raw	F2	3.24	0	0.01736
FALSE	High	Sequest HT (A2)	Unambiguous	STESLQANVQR		1	1	A0A0D9S9I8	A0A0D9S9I8	0	2	0.4972	0	1	1	616.82	1232.63	1232.62	7.15	0.0044	CID (Collision Induced Dissociation)	MS2	3.57405	100	89.9713	10558	0903_4.raw	F2	3.6	0	0.002704
FALSE	High	Sequest HT (A2)	Unambiguous	STESLQANVQR		1	1	A0A0D9S9I8	A0A0D9S9I8	0	2	0.5167	0	1	1	616.82	1232.63	1232.62	8.53	0.00526	CID (Collision Induced Dissociation)	MS2	0	100	89.5508	10492	0903_4.raw	F2	2.4	0	0.01626
FALSE	High	Sequest HT (A2)	Unambiguous	STESLQANVQR		1	1	A0A0D9S9I8	A0A0D9S9I8	0	2	0.5249	0	1	1	616.82	1232.63	1232.62	7.54	0.00465	CID (Collision Induced Dissociation)	MS2	0	100	90.9878	10711	0903_4.raw	F2	3.01	0	0.02967
A0A0D9S7U2	Splicing factor proline and glutamine rich OS=Chlorocebus sabaeus OX=60711 GN=SFPQ PE=4 SV=1	5	3	4	3	1	708	76.2	9.44	11.71	3	cell organization and biogenesis;metabolic process;regulation of biological process;response to stimulus	chromosome;nucleus	DNA binding;protein binding;RNA binding	Pf00076, Pf08075, Pf13893, Pf14259	103225139	ENSCSAG00000001082.1	SFPQ	20
Protein Group ID	# Proteins	# Unique Peptides	# Peptides	# PSMs	Group Description
16	1	3	3	4	[Master Protein] Splicing factor proline and glutamine rich OS=Chlorocebus sabaeus OX=60711 GN=SFPQ PE=4 SV=1
Checked	Confidence	Identifying Node	PSM Ambiguity	Annotated Sequence	Modifications	# Protein Groups	# Proteins	Master Protein Accessions	Protein Accessions	# Missed Cleavages	Charge	DeltaScore	DeltaCn	Rank	Search Engine Rank	m/z [Da]	MH+ [Da]	Theo. MH+ [Da]	DeltaM [ppm]	Deltam/z [Da]	Activation Type	MS Order	Isolation Interference [%]	Ion Inject Time [ms]	RT [min]	First Scan	Spectrum File	File ID	XCorr	Percolator q-Value	Percolator PEP
FALSE	High	Sequest HT (A2)	Unambiguous	FGQGGAGPVGGQGPR		1	1	A0A0D9S7U2	A0A0D9S7U2	0	2	0.6352	0	1	1	671.34	1341.67	1341.67	5.73	0.00384	CID (Collision Induced Dissociation)	MS2	0	100	103.444	12676	0903_4.raw	F2	3.07	0	0.04385
FALSE	High	Sequest HT (A2)	Unambiguous	YGEPGEVFINK		1	1	A0A0D9S7U2	A0A0D9S7U2	0	2	0.6389	0	1	1	626.817	1252.63	1252.62	5.51	0.00345	CID (Collision Induced Dissociation)	MS2	2.83845	74.7	110.15	13836	0903_4.raw	F2	3.24	0	0.08581
FALSE	High	Sequest HT (A2)	Unambiguous	FGQGGAGPVGGQGPR		1	1	A0A0D9S7U2	A0A0D9S7U2	0	2	0.6622	0	1	1	671.341	1341.67	1341.67	5.91	0.00397	CID (Collision Induced Dissociation)	MS2	3.94611	100	103.075	12612	0903_4.raw	F2	3.73	0	0.01468
FALSE	High	Sequest HT (A2)	Unambiguous	GmGPGTPAGYGR	M2(Oxidation)	1	1	A0A0D9S7U2	A0A0D9S7U2	0	2	0.247	0	1	1	568.767	1136.53	1136.52	9.44	0.00537	CID (Collision Induced Dissociation)	MS2	0	100	88.5261	10332	0903_4.raw	F2	1.66	0	0.08432
A0A0D9QV93	Ribosomal protein S3 OS=Chlorocebus sabaeus OX=60711 GN=RPS3 PE=3 SV=1	12	2	3	2	1	243	26.7	9.66	8.23	2	cell organization and biogenesis;metabolic process;regulation of biological process;response to stimulus	cytoplasm;cytosol;endoplasmic reticulum;membrane;nucleus;organelle lumen;ribosome	catalytic activity;DNA binding;protein binding;RNA binding;structural molecule activity	Pf00189, Pf07650	103248057	ENSCSAG00000003937.1	RPS3	1
Protein Group ID	# Proteins	# Unique Peptides	# Peptides	# PSMs	Group Description
24	1	2	2	3	[Master Protein] Ribosomal protein S3 OS=Chlorocebus sabaeus OX=60711 GN=RPS3 PE=3 SV=1
Checked	Confidence	Identifying Node	PSM Ambiguity	Annotated Sequence	Modifications	# Protein Groups	# Proteins	Master Protein Accessions	Protein Accessions	# Missed Cleavages	Charge	DeltaScore	DeltaCn	Rank	Search Engine Rank	m/z [Da]	MH+ [Da]	Theo. MH+ [Da]	DeltaM [ppm]	Deltam/z [Da]	Activation Type	MS Order	Isolation Interference [%]	Ion Inject Time [ms]	RT [min]	First Scan	Spectrum File	File ID	XCorr	Percolator q-Value	Percolator PEP
FALSE	High	Sequest HT (A2)	Unambiguous	ELAEDGYSGVEVR		1	1	A0A0D9QV93	A0A0D9QV93	0	2	0.6006	0	1	1	712.344	1423.68	1423.67	7.38	0.00525	CID (Collision Induced Dissociation)	MS2	0	100	106.502	13207	0903_4.raw	F2	3.13	0	0.04831
FALSE	High	Sequest HT (A2)	Unambiguous	GGKPEPPAmPQPVPTA	M9(Oxidation)	1	1	A0A0D9QV93	A0A0D9QV93	0	2	0.5556	0	1	1	795.408	1589.81	1589.8	5.48	0.00435	CID (Collision Induced Dissociation)	MS2	17.2241	100	92.9352	11010	0903_4.raw	F2	2.61	0	0.06383
FALSE	High	Sequest HT (A2)	Unambiguous	GGKPEPPAmPQPVPTA	M9(Oxidation)	1	1	A0A0D9QV93	A0A0D9QV93	0	2	0.408	0	1	1	795.409	1589.81	1589.8	7.55	0.006	CID (Collision Induced Dissociation)	MS2	11.0925	100	93.013	11023	0903_4.raw	F2	2.5	0	0.1438
A0A0D9S7K7	Y-box binding protein 1 OS=Chlorocebus sabaeus OX=60711 GN=YBX1 PE=4 SV=1	7	1	4	1	1	255	29.5	9.82	7.6	1	metabolic process;regulation of biological process	cytoplasm;cytosol;membrane;nucleus;spliceosomal complex	DNA binding;protein binding;RNA binding	Pf00313		ENSCSAG00000001168.1		20
Protein Group ID	# Proteins	# Unique Peptides	# Peptides	# PSMs	Group Description
26	1	1	1	4	[Master Protein] Y-box binding protein 1 OS=Chlorocebus sabaeus OX=60711 GN=YBX1 PE=4 SV=1
Checked	Confidence	Identifying Node	PSM Ambiguity	Annotated Sequence	Modifications	# Protein Groups	# Proteins	Master Protein Accessions	Protein Accessions	# Missed Cleavages	Charge	DeltaScore	DeltaCn	Rank	Search Engine Rank	m/z [Da]	MH+ [Da]	Theo. MH+ [Da]	DeltaM [ppm]	Deltam/z [Da]	Activation Type	MS Order	Isolation Interference [%]	Ion Inject Time [ms]	RT [min]	First Scan	Spectrum File	File ID	XCorr	Percolator q-Value	Percolator PEP
FALSE	High	Sequest HT (A2)	Unambiguous	GAEAANVTGPGGVPVQGSK		1	1	A0A0D9S7K7	A0A0D9S7K7	0	2	0.5492	0	1	1	848.442	1695.88	1695.87	6.03	0.00512	CID (Collision Induced Dissociation)	MS2	0	100	88.5571	10337	0903_4.raw	F2	1.22	0	0.1519
FALSE	High	Sequest HT (A2)	Unambiguous	GAEAANVTGPGGVPVQGSK		1	1	A0A0D9S7K7	A0A0D9S7K7	0	2	0.5451	0	1	1	848.443	1695.88	1695.87	7.98	0.00676	CID (Collision Induced Dissociation)	MS2	0	100	88.0877	10264	0903_4.raw	F2	2.66	0	0.0458
FALSE	High	Sequest HT (A2)	Unambiguous	GAEAANVTGPGGVPVQGSK		1	1	A0A0D9S7K7	A0A0D9S7K7	0	2	0.6634	0	1	1	848.443	1695.88	1695.87	7.62	0.00646	CID (Collision Induced Dissociation)	MS2	0	100	87.9269	10238	0903_4.raw	F2	3.03	0	0.004842
FALSE	High	Sequest HT (A2)	Unambiguous	GAEAANVTGPGGVPVQGSK		1	1	A0A0D9S7K7	A0A0D9S7K7	0	2	0.6335	0	1	1	848.444	1695.88	1695.87	8.41	0.00713	CID (Collision Induced Dissociation)	MS2	57.0987	100	87.6067	10187	0903_4.raw	F2	1.91	0	0.01443
A0A0D9S125	LSM12 homolog OS=Chlorocebus sabaeus OX=60711 GN=LSM12 PE=4 SV=1	14	2	2	2	1	195	21.7	7.74	6.74	2				Pf09793	103243338	ENSCSAG00000003486.1	LSM12	16
Protein Group ID	# Proteins	# Unique Peptides	# Peptides	# PSMs	Group Description
8	1	2	2	2	[Master Protein] LSM12 homolog OS=Chlorocebus sabaeus OX=60711 GN=LSM12 PE=4 SV=1
Checked	Confidence	Identifying Node	PSM Ambiguity	Annotated Sequence	Modifications	# Protein Groups	# Proteins	Master Protein Accessions	Protein Accessions	# Missed Cleavages	Charge	DeltaScore	DeltaCn	Rank	Search Engine Rank	m/z [Da]	MH+ [Da]	Theo. MH+ [Da]	DeltaM [ppm]	Deltam/z [Da]	Activation Type	MS Order	Isolation Interference [%]	Ion Inject Time [ms]	RT [min]	First Scan	Spectrum File	File ID	XCorr	Percolator q-Value	Percolator PEP
FALSE	High	Sequest HT (A2)	Unambiguous	LQGEVVAFDYQSK		1	1	A0A0D9S125	A0A0D9S125	0	2	0.5817	0	1	1	742.381	1483.75	1483.74	7.73	0.00573	CID (Collision Induced Dissociation)	MS2	0	100	109.886	13789	0903_4.raw	F2	4.04	0	0.005838
FALSE	High	Sequest HT (A2)	Unambiguous	SQAQQPQKEATLSS		1	1	A0A0D9S125	A0A0D9S125	1	2	0.6074	0	1	1	751.881	1502.75	1502.74	6.84	0.00514	CID (Collision Induced Dissociation)	MS2	0	100	76.3579	8390	0903_4.raw	F2	2.7	0	0.1714
A0A0D9QXD5	G3BP stress granule assembly factor 2 OS=Chlorocebus sabaeus OX=60711 GN=G3BP2 PE=4 SV=1	3	1	2	1	1	449	50.8	5.38	6.28	1	cell organization and biogenesis;transport	cytosol	RNA binding	Pf00076, Pf02136, Pf14259	103235817	ENSCSAG00000004697.1	G3BP2	7
Protein Group ID	# Proteins	# Unique Peptides	# Peptides	# PSMs	Group Description
5	1	1	1	2	[Master Protein] G3BP stress granule assembly factor 2 OS=Chlorocebus sabaeus OX=60711 GN=G3BP2 PE=4 SV=1
Checked	Confidence	Identifying Node	PSM Ambiguity	Annotated Sequence	Modifications	# Protein Groups	# Proteins	Master Protein Accessions	Protein Accessions	# Missed Cleavages	Charge	DeltaScore	DeltaCn	Rank	Search Engine Rank	m/z [Da]	MH+ [Da]	Theo. MH+ [Da]	DeltaM [ppm]	Deltam/z [Da]	Activation Type	MS Order	Isolation Interference [%]	Ion Inject Time [ms]	RT [min]	First Scan	Spectrum File	File ID	XCorr	Percolator q-Value	Percolator PEP
FALSE	High	Sequest HT (A2)	Unambiguous	VEAKPEVQSQPPR		1	1	A0A0D9QXD5	A0A0D9QXD5	0	2	0.325	0	1	1	732.899	1464.79	1464.78	7.2	0.00527	CID (Collision Induced Dissociation)	MS2	0	100	110.915	13974	0903_4.raw	F2	2.8	0	0.02888
FALSE	High	Sequest HT (A2)	Unambiguous	VEAKPEVQSQPPR		1	1	A0A0D9QXD5	A0A0D9QXD5	0	3	0.4856	0	1	1	488.935	1464.79	1464.78	5.96	0.00291	CID (Collision Induced Dissociation)	MS2	32.3087	54.823	110.84	13960	0903_4.raw	F2	3.48	0	0.02672
A0A0D9SD09	Histone H4 OS=Chlorocebus sabaeus OX=60711 PE=3 SV=1	19	2	2	2	1	103	11.4	11.36	6.17	2	cell organization and biogenesis;metabolic process;regulation of biological process	chromosome;membrane;nucleus	DNA binding;protein binding;RNA binding	Pf00125, Pf02969, Pf15630	103247796; 103221971; 103222007; 103221993; 103222008	ENSCSAG00000019238.1	LOC103247796; LOC103221971; LOC103222007; LOC103221993; LOC103222008	17; 11
Protein Group ID	# Proteins	# Unique Peptides	# Peptides	# PSMs	Group Description
31	1	2	2	2	[Master Protein] Histone H4 OS=Chlorocebus sabaeus OX=60711 PE=3 SV=1
Checked	Confidence	Identifying Node	PSM Ambiguity	Annotated Sequence	Modifications	# Protein Groups	# Proteins	Master Protein Accessions	Protein Accessions	# Missed Cleavages	Charge	DeltaScore	DeltaCn	Rank	Search Engine Rank	m/z [Da]	MH+ [Da]	Theo. MH+ [Da]	DeltaM [ppm]	Deltam/z [Da]	Activation Type	MS Order	Isolation Interference [%]	Ion Inject Time [ms]	RT [min]	First Scan	Spectrum File	File ID	XCorr	Percolator q-Value	Percolator PEP
FALSE	High	Sequest HT (A2)	Unambiguous	ISGLIYEETR		1	1	A0A0D9SD09	A0A0D9SD09	0	2	0.596	0	1	1	590.818	1180.63	1180.62	6.16	0.00364	CID (Collision Induced Dissociation)	MS2	0	100	110.6	13916	0903_4.raw	F2	3.54	0	0.005587
FALSE	High	Sequest HT (A2)	Unambiguous	DAVTYTEHAK		1	1	A0A0D9SD09	A0A0D9SD09	0	2	0.4943	0	1	1	567.778	1134.55	1134.54	6.2	0.00351	CID (Collision Induced Dissociation)	MS2	9.23844	100	110.605	13917	0903_4.raw	F2	2.63	0	0.1243
A0A0D9RXA3	Uncharacterized protein OS=Chlorocebus sabaeus OX=60711 PE=4 SV=1	9	2	2	2	1	267	30.2	10.62	5.98	2				Pf01248		ENSCSAG00000017207.1		13
Protein Group ID	# Proteins	# Unique Peptides	# Peptides	# PSMs	Group Description
20	6	2	2	2	[Master Protein] Uncharacterized protein OS=Chlorocebus sabaeus OX=60711 PE=4 SV=1
Checked	Confidence	Identifying Node	PSM Ambiguity	Annotated Sequence	Modifications	# Protein Groups	# Proteins	Master Protein Accessions	Protein Accessions	# Missed Cleavages	Charge	DeltaScore	DeltaCn	Rank	Search Engine Rank	m/z [Da]	MH+ [Da]	Theo. MH+ [Da]	DeltaM [ppm]	Deltam/z [Da]	Activation Type	MS Order	Isolation Interference [%]	Ion Inject Time [ms]	RT [min]	First Scan	Spectrum File	File ID	XCorr	Percolator q-Value	Percolator PEP
FALSE	High	Sequest HT (A2)	Unambiguous	NFGIGQDIQPK		1	5	A0A0D9RXA3	A0A0D9SA69; A0A0D9SCN6; A0A0D9SB06; A0A0D9RXA3; A0A0D9S9U1	0	2	0.5184	0	1	1	608.823	1216.64	1216.63	6.17	0.00376	CID (Collision Induced Dissociation)	MS2	3.22124	100	109.801	13773	0903_4.raw	F2	2.72	0	0.1209
FALSE	High	Sequest HT (A2)	Unambiguous	AGVNTITTLVENK		1	3	A0A0D9RXA3	A0A0D9SC65; A0A0D9RXA3; A0A0D9S9U1	0	2	0.411	0	1	1	680.382	1359.76	1359.75	6.84	0.00465	CID (Collision Induced Dissociation)	MS2	35.1095	74.639	110.692	13933	0903_4.raw	F2	3.26	0	0.006154
A0A0D9SBN8	Uncharacterized protein OS=Chlorocebus sabaeus OX=60711 PE=3 SV=1	12	3	3	3	1	194	22.6	10.76	5.64	3	metabolic process;regulation of biological process	cytoplasm;membrane;nucleus;ribosome	RNA binding;structural molecule activity;translation regulator activity	Pf00163, Pf01479		ENSCSAG00000018755.1		2
Protein Group ID	# Proteins	# Unique Peptides	# Peptides	# PSMs	Group Description
6	1	3	3	3	[Master Protein] Uncharacterized protein OS=Chlorocebus sabaeus OX=60711 PE=3 SV=1
Checked	Confidence	Identifying Node	PSM Ambiguity	Annotated Sequence	Modifications	# Protein Groups	# Proteins	Master Protein Accessions	Protein Accessions	# Missed Cleavages	Charge	DeltaScore	DeltaCn	Rank	Search Engine Rank	m/z [Da]	MH+ [Da]	Theo. MH+ [Da]	DeltaM [ppm]	Deltam/z [Da]	Activation Type	MS Order	Isolation Interference [%]	Ion Inject Time [ms]	RT [min]	First Scan	Spectrum File	File ID	XCorr	Percolator q-Value	Percolator PEP
FALSE	High	Sequest HT (A2)	Unambiguous	GQGGAGAGDDEEED		1	1	A0A0D9SBN8	A0A0D9SBN8	0	2	0.9286	0	1	1	653.743	1306.48	1306.47	9.55	0.00624	CID (Collision Induced Dissociation)	MS2	0	100	23.2841	2580	0903_4.raw	F2	1.12	0	0.1507
FALSE	High	Sequest HT (A2)	Unambiguous	IGVLDEGK		1	1	A0A0D9SBN8	A0A0D9SBN8	0	2	0.3562	0	1	1	415.737	830.467	830.462	6.28	0.00261	CID (Collision Induced Dissociation)	MS2	49.1084	100	109.231	13673	0903_4.raw	F2	2.33	0	0.1067
FALSE	High	Sequest HT (A2)	Unambiguous	KGQGGAGAGDDEEED		1	1	A0A0D9SBN8	A0A0D9SBN8	1	2	0.7885	0	1	1	717.791	1434.57	1434.56	8.87	0.00637	CID (Collision Induced Dissociation)	MS2	0	100	54.7601	5477	0903_4.raw	F2	3.31	0	0.0009086
A0A0D9REQ6	G3BP stress granule assembly factor 1 OS=Chlorocebus sabaeus OX=60711 GN=G3BP1 PE=4 SV=1	2	1	2	1	1	466	52.2	5.52	5.57	1	regulation of biological process;transport	cytosol	RNA binding	Pf00076, Pf02136, Pf13893, Pf14259	103244817	ENSCSAG00000010876.1	G3BP1	23
Protein Group ID	# Proteins	# Unique Peptides	# Peptides	# PSMs	Group Description
27	1	1	1	2	[Master Protein] G3BP stress granule assembly factor 1 OS=Chlorocebus sabaeus OX=60711 GN=G3BP1 PE=4 SV=1
Checked	Confidence	Identifying Node	PSM Ambiguity	Annotated Sequence	Modifications	# Protein Groups	# Proteins	Master Protein Accessions	Protein Accessions	# Missed Cleavages	Charge	DeltaScore	DeltaCn	Rank	Search Engine Rank	m/z [Da]	MH+ [Da]	Theo. MH+ [Da]	DeltaM [ppm]	Deltam/z [Da]	Activation Type	MS Order	Isolation Interference [%]	Ion Inject Time [ms]	RT [min]	First Scan	Spectrum File	File ID	XCorr	Percolator q-Value	Percolator PEP
FALSE	High	Sequest HT (A2)	Unambiguous	EAGEQGDIEPR		1	1	A0A0D9REQ6	A0A0D9REQ6	0	2	0.6493	0	1	1	600.783	1200.56	1200.55	7.22	0.00433	CID (Collision Induced Dissociation)	MS2	41.7648	100	85.4973	9843	0903_4.raw	F2	2.88	0	0.01258
FALSE	High	Sequest HT (A2)	Unambiguous	EAGEQGDIEPR		1	1	A0A0D9REQ6	A0A0D9REQ6	0	2	0.7435	0	1	1	600.782	1200.56	1200.55	6.3	0.00378	CID (Collision Induced Dissociation)	MS2	5.55342	100	85.9057	9910	0903_4.raw	F2	2.69	0	0.05628
A0A0D9RDI7	Ribosomal protein L26 OS=Chlorocebus sabaeus OX=60711 GN=RPL26 PE=3 SV=1	6	2	2	2	1	145	17.2	10.55	5.37	2	metabolic process;regulation of biological process;response to stimulus	cytoplasm;membrane;ribosome	RNA binding;structural molecule activity	Pf00467	103242359	ENSCSAG00000010445.1	RPL26	16
Protein Group ID	# Proteins	# Unique Peptides	# Peptides	# PSMs	Group Description
40	2	2	2	2	[Master Protein] Ribosomal protein L26 OS=Chlorocebus sabaeus OX=60711 GN=RPL26 PE=3 SV=1
Checked	Confidence	Identifying Node	PSM Ambiguity	Annotated Sequence	Modifications	# Protein Groups	# Proteins	Master Protein Accessions	Protein Accessions	# Missed Cleavages	Charge	DeltaScore	DeltaCn	Rank	Search Engine Rank	m/z [Da]	MH+ [Da]	Theo. MH+ [Da]	DeltaM [ppm]	Deltam/z [Da]	Activation Type	MS Order	Isolation Interference [%]	Ion Inject Time [ms]	RT [min]	First Scan	Spectrum File	File ID	XCorr	Percolator q-Value	Percolator PEP
FALSE	High	Sequest HT (A2)	Unambiguous	KDDEVQVVR		1	2	A0A0D9RDI7	A0A0D9RB23; A0A0D9RDI7	1	2	0.375	0	1	1	544.295	1087.58	1087.57	7.79	0.00424	CID (Collision Induced Dissociation)	MS2	11.5007	100	111.378	14060	0903_4.raw	F2	2.48	0	0.03842
FALSE	High	Sequest HT (A2)	Unambiguous	DDEVQVVR		1	2	A0A0D9RDI7	A0A0D9RB23; A0A0D9RDI7	0	2	0.4138	0	1	1	480.247	959.487	959.479	7.68	0.00368	CID (Collision Induced Dissociation)	MS2	6.91158	100	95.4633	11412	0903_4.raw	F2	2.9	0	0.1264
A0A0D9QZA0	Cell cycle associated protein 1 OS=Chlorocebus sabaeus OX=60711 GN=CAPRIN1 PE=4 SV=1	2	1	2	1	1	621	68.8	4.86	5.13	1	regulation of biological process	cytosol;membrane	RNA binding	Pf12287		ENSCSAG00000005378.1		1
Protein Group ID	# Proteins	# Unique Peptides	# Peptides	# PSMs	Group Description
15	1	1	1	2	[Master Protein] Cell cycle associated protein 1 OS=Chlorocebus sabaeus OX=60711 GN=CAPRIN1 PE=4 SV=1
Checked	Confidence	Identifying Node	PSM Ambiguity	Annotated Sequence	Modifications	# Protein Groups	# Proteins	Master Protein Accessions	Protein Accessions	# Missed Cleavages	Charge	DeltaScore	DeltaCn	Rank	Search Engine Rank	m/z [Da]	MH+ [Da]	Theo. MH+ [Da]	DeltaM [ppm]	Deltam/z [Da]	Activation Type	MS Order	Isolation Interference [%]	Ion Inject Time [ms]	RT [min]	First Scan	Spectrum File	File ID	XCorr	Percolator q-Value	Percolator PEP
FALSE	High	Sequest HT (A2)	Unambiguous	LNQDQLDAVSK		1	1	A0A0D9QZA0	A0A0D9QZA0	0	2	0.3854	0	1	1	615.823	1230.64	1230.63	5.88	0.00362	CID (Collision Induced Dissociation)	MS2	0	100	100.799	12248	0903_4.raw	F2	3.14	0	0.04871
FALSE	High	Sequest HT (A2)	Unambiguous	LNQDQLDAVSK		1	1	A0A0D9QZA0	A0A0D9QZA0	0	2	0.392	0	1	1	615.826	1230.64	1230.63	9.35	0.00576	CID (Collision Induced Dissociation)	MS2	50.3623	100	100.586	12217	0903_4.raw	F2	1.99	0	0.03169
A0A0D9RGJ5	Ribosomal protein S14 OS=Chlorocebus sabaeus OX=60711 GN=RPS14 PE=3 SV=1	7	1	2	1	1	151	16.3	10.05	5.03	1	cell differentiation;cell organization and biogenesis;metabolic process;regulation of biological process	membrane;mitochondrion;ribosome	RNA binding;structural molecule activity;translation regulator activity	Pf00411	103244796	ENSCSAG00000011534.1	RPS14	23
Protein Group ID	# Proteins	# Unique Peptides	# Peptides	# PSMs	Group Description
50	1	1	1	2	[Master Protein] Ribosomal protein S14 OS=Chlorocebus sabaeus OX=60711 GN=RPS14 PE=3 SV=1
Checked	Confidence	Identifying Node	PSM Ambiguity	Annotated Sequence	Modifications	# Protein Groups	# Proteins	Master Protein Accessions	Protein Accessions	# Missed Cleavages	Charge	DeltaScore	DeltaCn	Rank	Search Engine Rank	m/z [Da]	MH+ [Da]	Theo. MH+ [Da]	DeltaM [ppm]	Deltam/z [Da]	Activation Type	MS Order	Isolation Interference [%]	Ion Inject Time [ms]	RT [min]	First Scan	Spectrum File	File ID	XCorr	Percolator q-Value	Percolator PEP
FALSE	High	Sequest HT (A2)	Unambiguous	TPGPGAQSALR		1	1	A0A0D9RGJ5	A0A0D9RGJ5	0	2	0.675	0	1	1	527.79	1054.57	1054.56	7.9	0.00417	CID (Collision Induced Dissociation)	MS2	7.36617	100	102.572	12527	0903_4.raw	F2	2.4	0	0.1162
FALSE	High	Sequest HT (A2)	Unambiguous	TPGPGAQSALR		1	1	A0A0D9RGJ5	A0A0D9RGJ5	0	2	0.654	0	1	1	527.79	1054.57	1054.56	7.44	0.00392	CID (Collision Induced Dissociation)	MS2	8.99443	100	102.185	12464	0903_4.raw	F2	2.63	0	0.01738
A0A0D9RBS5	EWS RNA binding protein 1 OS=Chlorocebus sabaeus OX=60711 GN=EWSR1 PE=4 SV=1	4	1	2	1	1	382	39.4	10.2	4.53	1	regulation of biological process		metal ion binding;RNA binding	Pf00076, Pf00641, Pf14259		ENSCSAG00000009820.1		19
Protein Group ID	# Proteins	# Unique Peptides	# Peptides	# PSMs	Group Description
46	1	1	1	2	[Master Protein] EWS RNA binding protein 1 OS=Chlorocebus sabaeus OX=60711 GN=EWSR1 PE=4 SV=1
Checked	Confidence	Identifying Node	PSM Ambiguity	Annotated Sequence	Modifications	# Protein Groups	# Proteins	Master Protein Accessions	Protein Accessions	# Missed Cleavages	Charge	DeltaScore	DeltaCn	Rank	Search Engine Rank	m/z [Da]	MH+ [Da]	Theo. MH+ [Da]	DeltaM [ppm]	Deltam/z [Da]	Activation Type	MS Order	Isolation Interference [%]	Ion Inject Time [ms]	RT [min]	First Scan	Spectrum File	File ID	XCorr	Percolator q-Value	Percolator PEP
FALSE	High	Sequest HT (A2)	Unambiguous	GDATVSYEDPPTAK		1	1	A0A0D9RBS5	A0A0D9RBS5	0	2	0.6078	0	1	1	725.845	1450.68	1450.67	9.66	0.00701	CID (Collision Induced Dissociation)	MS2	31.7733	100	89.7733	10527	0903_4.raw	F2	2.32	0	0.05197
FALSE	High	Sequest HT (A2)	Unambiguous	GDATVSYEDPPTAK		1	1	A0A0D9RBS5	A0A0D9RBS5	0	2	0.6606	0	1	1	725.843	1450.68	1450.67	6.88	0.00499	CID (Collision Induced Dissociation)	MS2	12.6721	100	89.5623	10494	0903_4.raw	F2	2.21	0	0.138
A0A0D9R1R4	Uncharacterized protein OS=Chlorocebus sabaeus OX=60711 PE=4 SV=1	7	1	1	1	1	177	20.6	11.08	3.44	1				Pf01246		ENSCSAG00000006256.1		22
Protein Group ID	# Proteins	# Unique Peptides	# Peptides	# PSMs	Group Description
44	1	1	1	1	[Master Protein] Uncharacterized protein OS=Chlorocebus sabaeus OX=60711 PE=4 SV=1
Checked	Confidence	Identifying Node	PSM Ambiguity	Annotated Sequence	Modifications	# Protein Groups	# Proteins	Master Protein Accessions	Protein Accessions	# Missed Cleavages	Charge	DeltaScore	DeltaCn	Rank	Search Engine Rank	m/z [Da]	MH+ [Da]	Theo. MH+ [Da]	DeltaM [ppm]	Deltam/z [Da]	Activation Type	MS Order	Isolation Interference [%]	Ion Inject Time [ms]	RT [min]	First Scan	Spectrum File	File ID	XCorr	Percolator q-Value	Percolator PEP
FALSE	High	Sequest HT (A2)	Unambiguous	AITGASLADImAK	M11(Oxidation)	1	1	A0A0D9R1R4	A0A0D9R1R4	0	2	0.6337	0	1	1	639.347	1277.69	1277.68	8.19	0.00523	CID (Collision Induced Dissociation)	MS2	0	100	109.316	13688	0903_4.raw	F2	3.44	0	0.004699
A0A0D9RWG7	Ribosomal protein L14 OS=Chlorocebus sabaeus OX=60711 GN=RPL14 PE=4 SV=1	5	1	1	1	1	209	23	11.03	3.29	1	metabolic process	membrane;ribosome	protein binding;RNA binding;structural molecule activity	Pf01929	103227436	ENSCSAG00000016907.1	RPL14	22
Protein Group ID	# Proteins	# Unique Peptides	# Peptides	# PSMs	Group Description
17	1	1	1	1	[Master Protein] Ribosomal protein L14 OS=Chlorocebus sabaeus OX=60711 GN=RPL14 PE=4 SV=1
Checked	Confidence	Identifying Node	PSM Ambiguity	Annotated Sequence	Modifications	# Protein Groups	# Proteins	Master Protein Accessions	Protein Accessions	# Missed Cleavages	Charge	DeltaScore	DeltaCn	Rank	Search Engine Rank	m/z [Da]	MH+ [Da]	Theo. MH+ [Da]	DeltaM [ppm]	Deltam/z [Da]	Activation Type	MS Order	Isolation Interference [%]	Ion Inject Time [ms]	RT [min]	First Scan	Spectrum File	File ID	XCorr	Percolator q-Value	Percolator PEP
FALSE	High	Sequest HT (A2)	Unambiguous	ALVDGPcTQVR	C7(Carbamidomethyl)	1	1	A0A0D9RWG7	A0A0D9RWG7	0	2	0.6079	0	1	1	608.315	1215.62	1215.62	6.63	0.00403	CID (Collision Induced Dissociation)	MS2	3.05492	100	105.333	13008	0903_4.raw	F2	3.29	0	0.006584
A0A0D9QYU5	Myosin light chain 6B OS=Chlorocebus sabaeus OX=60711 GN=MYL6B PE=4 SV=1	6	1	1	1	1	209	22.9	5.39	3.18	1			metal ion binding	Pf13405, Pf13499		ENSCSAG00000005221.1		11
Protein Group ID	# Proteins	# Unique Peptides	# Peptides	# PSMs	Group Description
41	1	1	1	1	[Master Protein] Myosin light chain 6B OS=Chlorocebus sabaeus OX=60711 GN=MYL6B PE=4 SV=1
Checked	Confidence	Identifying Node	PSM Ambiguity	Annotated Sequence	Modifications	# Protein Groups	# Proteins	Master Protein Accessions	Protein Accessions	# Missed Cleavages	Charge	DeltaScore	DeltaCn	Rank	Search Engine Rank	m/z [Da]	MH+ [Da]	Theo. MH+ [Da]	DeltaM [ppm]	Deltam/z [Da]	Activation Type	MS Order	Isolation Interference [%]	Ion Inject Time [ms]	RT [min]	First Scan	Spectrum File	File ID	XCorr	Percolator q-Value	Percolator PEP
FALSE	High	Sequest HT (A2)	Unambiguous	ALGQNPTNAEVLK		1	1	A0A0D9QYU5	A0A0D9QYU5	0	2	0.4654	0	1	1	677.874	1354.74	1354.73	6.64	0.0045	CID (Collision Induced Dissociation)	MS2	6.54739	100	105.692	13070	0903_4.raw	F2	3.18	0	0.03354
A0A0D9QZI9	60S ribosomal protein L18a OS=Chlorocebus sabaeus OX=60711 GN=RPL18A PE=3 SV=1	7	1	1	1	1	176	20.7	10.71	3.08	1	metabolic process	membrane;ribosome	RNA binding;structural molecule activity	Pf01775	103234157	ENSCSAG00000005467.1	RPL18A	6
Protein Group ID	# Proteins	# Unique Peptides	# Peptides	# PSMs	Group Description
21	1	1	1	1	[Master Protein] 60S ribosomal protein L18a OS=Chlorocebus sabaeus OX=60711 GN=RPL18A PE=3 SV=1
Checked	Confidence	Identifying Node	PSM Ambiguity	Annotated Sequence	Modifications	# Protein Groups	# Proteins	Master Protein Accessions	Protein Accessions	# Missed Cleavages	Charge	DeltaScore	DeltaCn	Rank	Search Engine Rank	m/z [Da]	MH+ [Da]	Theo. MH+ [Da]	DeltaM [ppm]	Deltam/z [Da]	Activation Type	MS Order	Isolation Interference [%]	Ion Inject Time [ms]	RT [min]	First Scan	Spectrum File	File ID	XCorr	Percolator q-Value	Percolator PEP
FALSE	High	Sequest HT (A2)	Unambiguous	DLTTAGAVTQcYR	C11(Carbamidomethyl)	1	1	A0A0D9QZI9	A0A0D9QZI9	0	2	0.6851	0	1	1	728.353	1455.7	1455.69	6.86	0.00499	CID (Collision Induced Dissociation)	MS2	0	100	103.015	12602	0903_4.raw	F2	3.08	0	0.003453
A0A0D9R4H9	Leucine rich repeat kinase 2 OS=Chlorocebus sabaeus OX=60711 GN=LRRK2 PE=4 SV=1	1	1	1	1	1	2527	284.9	6.68	3.02	1	cell communication;cell death;cell organization and biogenesis;cellular component movement;cellular homeostasis;metabolic process;regulation of biological process;response to stimulus;transport	cytoplasm;cytosol;endoplasmic reticulum;endosome;Golgi;membrane;mitochondrion;nucleus;organelle lumen;vacuole	catalytic activity;enzyme regulator activity;nucleotide binding;protein binding	Pf00025, Pf00069, Pf00071, Pf07714, Pf08477, Pf12799, Pf13855	103238159	ENSCSAG00000007254.1	LRRK2	11
Protein Group ID	# Proteins	# Unique Peptides	# Peptides	# PSMs	Group Description
35	1	1	1	1	[Master Protein] Leucine rich repeat kinase 2 OS=Chlorocebus sabaeus OX=60711 GN=LRRK2 PE=4 SV=1
Checked	Confidence	Identifying Node	PSM Ambiguity	Annotated Sequence	Modifications	# Protein Groups	# Proteins	Master Protein Accessions	Protein Accessions	# Missed Cleavages	Charge	DeltaScore	DeltaCn	Rank	Search Engine Rank	m/z [Da]	MH+ [Da]	Theo. MH+ [Da]	DeltaM [ppm]	Deltam/z [Da]	Activation Type	MS Order	Isolation Interference [%]	Ion Inject Time [ms]	RT [min]	First Scan	Spectrum File	File ID	XCorr	Percolator q-Value	Percolator PEP
FALSE	High	Sequest HT (A2)	Unambiguous	KAEEGDLLVNPDQPR		1	1	A0A0D9R4H9	A0A0D9R4H9	1	3	0.4603	0	1	1	560.954	1680.85	1680.86	-3.96	-0.00222	CID (Collision Induced Dissociation)	MS2	17.5469	22.702	112.708	14308	0903_4.raw	F2	3.02	0	0.1862
A0A0D9RMU1	Immunoglobulin lambda variable 1-51 OS=Chlorocebus sabaeus OX=60711 GN=IGLV1-51 PE=4 SV=1	10	1	1	1	1	138	14.9	7.83	3.02	1				Pf07686		ENSCSAG00000013772.1		19
Protein Group ID	# Proteins	# Unique Peptides	# Peptides	# PSMs	Group Description
48	1	1	1	1	[Master Protein] Immunoglobulin lambda variable 1-51 OS=Chlorocebus sabaeus OX=60711 GN=IGLV1-51 PE=4 SV=1
Checked	Confidence	Identifying Node	PSM Ambiguity	Annotated Sequence	Modifications	# Protein Groups	# Proteins	Master Protein Accessions	Protein Accessions	# Missed Cleavages	Charge	DeltaScore	DeltaCn	Rank	Search Engine Rank	m/z [Da]	MH+ [Da]	Theo. MH+ [Da]	DeltaM [ppm]	Deltam/z [Da]	Activation Type	MS Order	Isolation Interference [%]	Ion Inject Time [ms]	RT [min]	First Scan	Spectrum File	File ID	XCorr	Percolator q-Value	Percolator PEP
FALSE	High	Sequest HT (A2)	Unambiguous	VTIScSGSSSNIGR	C5(Carbamidomethyl)	1	1	A0A0D9RMU1	A0A0D9RMU1	0	2	0.447	0	1	1	712.849	1424.69	1424.68	7.4	0.00527	CID (Collision Induced Dissociation)	MS2	9.14102	100	96.7861	11618	0903_4.raw	F2	3.02	0	0.01325
A0A0D9RV06	Elongation factor 1-alpha OS=Chlorocebus sabaeus OX=60711 GN=EEF1A2 PE=3 SV=1	2	1	1	1	1	463	50.4	9.03	2.99	1	metabolic process	cytoplasm	catalytic activity;nucleotide binding;RNA binding	Pf00009, Pf03143, Pf03144	103242670	ENSCSAG00000016381.1	EEF1A2	2
Protein Group ID	# Proteins	# Unique Peptides	# Peptides	# PSMs	Group Description
1	3	1	1	1	[Master Protein] Elongation factor 1-alpha OS=Chlorocebus sabaeus OX=60711 GN=EEF1A2 PE=3 SV=1
Checked	Confidence	Identifying Node	PSM Ambiguity	Annotated Sequence	Modifications	# Protein Groups	# Proteins	Master Protein Accessions	Protein Accessions	# Missed Cleavages	Charge	DeltaScore	DeltaCn	Rank	Search Engine Rank	m/z [Da]	MH+ [Da]	Theo. MH+ [Da]	DeltaM [ppm]	Deltam/z [Da]	Activation Type	MS Order	Isolation Interference [%]	Ion Inject Time [ms]	RT [min]	First Scan	Spectrum File	File ID	XCorr	Percolator q-Value	Percolator PEP
FALSE	High	Sequest HT (A2)	Unambiguous	IGGIGTVPVGR		1	3	A0A0D9RV06	A0A0D9RV06; A0A0D9SBS7; A0A0D9RNJ1	0	2	0.3679	0	1	1	513.312	1025.62	1025.61	5.55	0.00284	CID (Collision Induced Dissociation)	MS2	47.8589	100	109.753	13764	0903_4.raw	F2	2.99	0	0.07853
A0A0D9SCR9	Uncharacterized protein OS=Chlorocebus sabaeus OX=60711 PE=4 SV=1	8	1	1	1	1	115	13.3	10.78	2.91	1	metabolic process	membrane;ribosome	RNA binding;structural molecule activity	Pf01198		ENSCSAG00000019148.1		21
Protein Group ID	# Proteins	# Unique Peptides	# Peptides	# PSMs	Group Description
38	1	1	1	1	[Master Protein] Uncharacterized protein OS=Chlorocebus sabaeus OX=60711 PE=4 SV=1
Checked	Confidence	Identifying Node	PSM Ambiguity	Annotated Sequence	Modifications	# Protein Groups	# Proteins	Master Protein Accessions	Protein Accessions	# Missed Cleavages	Charge	DeltaScore	DeltaCn	Rank	Search Engine Rank	m/z [Da]	MH+ [Da]	Theo. MH+ [Da]	DeltaM [ppm]	Deltam/z [Da]	Activation Type	MS Order	Isolation Interference [%]	Ion Inject Time [ms]	RT [min]	First Scan	Spectrum File	File ID	XCorr	Percolator q-Value	Percolator PEP
FALSE	High	Sequest HT (A2)	Unambiguous	SAINEVVTR		1	1	A0A0D9SCR9	A0A0D9SCR9	0	2	0.3952	0	1	1	494.778	988.549	988.542	6.58	0.00325	CID (Collision Induced Dissociation)	MS2	3.29098	100	104.664	12894	0903_4.raw	F2	2.91	0	0.09835
A0A0D9RL59	FMR1 autosomal homolog 1 OS=Chlorocebus sabaeus OX=60711 GN=FXR1 PE=4 SV=1	2	1	1	1	1	648	73.1	6.83	2.89	1	regulation of biological process	cytoplasm;cytosol;membrane;nucleus	protein binding;RNA binding	Pf00013, Pf05641, Pf12235, Pf13014		ENSCSAG00000013179.1		15
Protein Group ID	# Proteins	# Unique Peptides	# Peptides	# PSMs	Group Description
43	1	1	1	1	[Master Protein] FMR1 autosomal homolog 1 OS=Chlorocebus sabaeus OX=60711 GN=FXR1 PE=4 SV=1
Checked	Confidence	Identifying Node	PSM Ambiguity	Annotated Sequence	Modifications	# Protein Groups	# Proteins	Master Protein Accessions	Protein Accessions	# Missed Cleavages	Charge	DeltaScore	DeltaCn	Rank	Search Engine Rank	m/z [Da]	MH+ [Da]	Theo. MH+ [Da]	DeltaM [ppm]	Deltam/z [Da]	Activation Type	MS Order	Isolation Interference [%]	Ion Inject Time [ms]	RT [min]	First Scan	Spectrum File	File ID	XCorr	Percolator q-Value	Percolator PEP
FALSE	High	Sequest HT (A2)	Unambiguous	EISEGDEVEVYSR		1	1	A0A0D9RL59	A0A0D9RL59	0	2	0.4118	0	1	1	756.35	1511.69	1511.69	4.89	0.0037	CID (Collision Induced Dissociation)	MS2	0	100	104.31	12833	0903_4.raw	F2	2.89	0	0.1011
A0A0D9RVA6	Uncharacterized protein OS=Chlorocebus sabaeus OX=60711 PE=4 SV=1	8	1	1	1	1	117	12.7	5.01	2.89	1				Pf00047, Pf07686		ENSCSAG00000016481.1		14
Protein Group ID	# Proteins	# Unique Peptides	# Peptides	# PSMs	Group Description
39	1	1	1	1	[Master Protein] Uncharacterized protein OS=Chlorocebus sabaeus OX=60711 PE=4 SV=1
Checked	Confidence	Identifying Node	PSM Ambiguity	Annotated Sequence	Modifications	# Protein Groups	# Proteins	Master Protein Accessions	Protein Accessions	# Missed Cleavages	Charge	DeltaScore	DeltaCn	Rank	Search Engine Rank	m/z [Da]	MH+ [Da]	Theo. MH+ [Da]	DeltaM [ppm]	Deltam/z [Da]	Activation Type	MS Order	Isolation Interference [%]	Ion Inject Time [ms]	RT [min]	First Scan	Spectrum File	File ID	XCorr	Percolator q-Value	Percolator PEP
FALSE	High	Sequest HT (A2)	Unambiguous	LLIYGASNR		1	1	A0A0D9RVA6	A0A0D9RVA6	0	2	0.4325	0	1	1	503.791	1006.57	1006.57	6.16	0.0031	CID (Collision Induced Dissociation)	MS2	3.74176	17.248	110.934	13977	0903_4.raw	F2	2.89	0	0.1257
A0A0D9R464	Uncharacterized protein OS=Chlorocebus sabaeus OX=60711 PE=3 SV=1	8	1	1	1	1	156	17.6	10.33	2.86	1	metabolic process	ribosome	structural molecule activity	Pf00276, Pf03939	103242630	ENSCSAG00000007131.1	RPL23A	16
Protein Group ID	# Proteins	# Unique Peptides	# Peptides	# PSMs	Group Description
2	3	1	1	1	[Master Protein] Uncharacterized protein OS=Chlorocebus sabaeus OX=60711 PE=3 SV=1
Checked	Confidence	Identifying Node	PSM Ambiguity	Annotated Sequence	Modifications	# Protein Groups	# Proteins	Master Protein Accessions	Protein Accessions	# Missed Cleavages	Charge	DeltaScore	DeltaCn	Rank	Search Engine Rank	m/z [Da]	MH+ [Da]	Theo. MH+ [Da]	DeltaM [ppm]	Deltam/z [Da]	Activation Type	MS Order	Isolation Interference [%]	Ion Inject Time [ms]	RT [min]	First Scan	Spectrum File	File ID	XCorr	Percolator q-Value	Percolator PEP
FALSE	High	Sequest HT (A2)	Unambiguous	LAPDYDALDVANK		1	3	A0A0D9R464	A0A0D9R464; A0A0D9S9Z6; A0A0D9SAG1	0	2	0.6434	0	1	1	702.858	1404.71	1404.7	5.44	0.00382	CID (Collision Induced Dissociation)	MS2	10.7132	100	109.565	13731	0903_4.raw	F2	2.86	0	0.004017
A0A0D9RMB4	Uncharacterized protein OS=Chlorocebus sabaeus OX=60711 PE=4 SV=1	5	1	1	1	1	212	24.9	10.67	2.86	1				Pf00327, Pf08079		ENSCSAG00000013590.1		8
Protein Group ID	# Proteins	# Unique Peptides	# Peptides	# PSMs	Group Description
7	1	1	1	1	[Master Protein] Uncharacterized protein OS=Chlorocebus sabaeus OX=60711 PE=4 SV=1
Checked	Confidence	Identifying Node	PSM Ambiguity	Annotated Sequence	Modifications	# Protein Groups	# Proteins	Master Protein Accessions	Protein Accessions	# Missed Cleavages	Charge	DeltaScore	DeltaCn	Rank	Search Engine Rank	m/z [Da]	MH+ [Da]	Theo. MH+ [Da]	DeltaM [ppm]	Deltam/z [Da]	Activation Type	MS Order	Isolation Interference [%]	Ion Inject Time [ms]	RT [min]	First Scan	Spectrum File	File ID	XCorr	Percolator q-Value	Percolator PEP
FALSE	High	Sequest HT (A2)	Unambiguous	IALTDNALIAR		1	1	A0A0D9RMB4	A0A0D9RMB4	0	2	0.2902	0	1	1	585.849	1170.69	1170.68	5.14	0.00301	CID (Collision Induced Dissociation)	MS2	18.3607	85.596	111.611	14103	0903_4.raw	F2	2.86	0	0.06632
A0A0D9R2U6	DEAD-box helicase 17 OS=Chlorocebus sabaeus OX=60711 GN=DDX17 PE=3 SV=1	2	1	1	1	1	650	72.3	8.59	2.62	1			catalytic activity;nucleotide binding	Pf00270, Pf00271	103223314	ENSCSAG00000006649.1	DDX17	19
Protein Group ID	# Proteins	# Unique Peptides	# Peptides	# PSMs	Group Description
14	1	1	1	1	[Master Protein] DEAD-box helicase 17 OS=Chlorocebus sabaeus OX=60711 GN=DDX17 PE=3 SV=1
Checked	Confidence	Identifying Node	PSM Ambiguity	Annotated Sequence	Modifications	# Protein Groups	# Proteins	Master Protein Accessions	Protein Accessions	# Missed Cleavages	Charge	DeltaScore	DeltaCn	Rank	Search Engine Rank	m/z [Da]	MH+ [Da]	Theo. MH+ [Da]	DeltaM [ppm]	Deltam/z [Da]	Activation Type	MS Order	Isolation Interference [%]	Ion Inject Time [ms]	RT [min]	First Scan	Spectrum File	File ID	XCorr	Percolator q-Value	Percolator PEP
FALSE	High	Sequest HT (A2)	Unambiguous	SSQSSSQQFSGIGR		1	1	A0A0D9R2U6	A0A0D9R2U6	0	2	0.626	0	1	1	728.349	1455.69	1455.68	6.4	0.00466	CID (Collision Induced Dissociation)	MS2	0	100	100.482	12203	0903_4.raw	F2	2.62	0	0.1133
A0A0D9RMZ0	Replication protein A subunit OS=Chlorocebus sabaeus OX=60711 GN=RPA1 PE=3 SV=1	3	1	1	1	1	557	61	7.65	2.32	1	cell organization and biogenesis;metabolic process;response to stimulus	nucleus	DNA binding	Pf01336, Pf04057, Pf08646		ENSCSAG00000013833.1		16
Protein Group ID	# Proteins	# Unique Peptides	# Peptides	# PSMs	Group Description
51	1	1	1	1	[Master Protein] Replication protein A subunit OS=Chlorocebus sabaeus OX=60711 GN=RPA1 PE=3 SV=1
Checked	Confidence	Identifying Node	PSM Ambiguity	Annotated Sequence	Modifications	# Protein Groups	# Proteins	Master Protein Accessions	Protein Accessions	# Missed Cleavages	Charge	DeltaScore	DeltaCn	Rank	Search Engine Rank	m/z [Da]	MH+ [Da]	Theo. MH+ [Da]	DeltaM [ppm]	Deltam/z [Da]	Activation Type	MS Order	Isolation Interference [%]	Ion Inject Time [ms]	RT [min]	First Scan	Spectrum File	File ID	XCorr	Percolator q-Value	Percolator PEP
FALSE	High	Sequest HT (A2)	Unambiguous	AGGPSLSNTSGGTQSK		1	1	A0A0D9RMZ0	A0A0D9RMZ0	0	2	0.5388	0	1	1	724.858	1448.71	1448.7	8.25	0.00597	CID (Collision Induced Dissociation)	MS2	0	100	75.8779	8310	0903_4.raw	F2	2.32	0	0.03377
A0A0D9SC26	Uncharacterized protein OS=Chlorocebus sabaeus OX=60711 PE=3 SV=1	5	1	1	1	1	184	21.3	10.05	2.28	1	metabolic process	ribosome	structural molecule activity	Pf00237		ENSCSAG00000018896.1		15
Protein Group ID	# Proteins	# Unique Peptides	# Peptides	# PSMs	Group Description
34	1	1	1	1	[Master Protein] Uncharacterized protein OS=Chlorocebus sabaeus OX=60711 PE=3 SV=1
Checked	Confidence	Identifying Node	PSM Ambiguity	Annotated Sequence	Modifications	# Protein Groups	# Proteins	Master Protein Accessions	Protein Accessions	# Missed Cleavages	Charge	DeltaScore	DeltaCn	Rank	Search Engine Rank	m/z [Da]	MH+ [Da]	Theo. MH+ [Da]	DeltaM [ppm]	Deltam/z [Da]	Activation Type	MS Order	Isolation Interference [%]	Ion Inject Time [ms]	RT [min]	First Scan	Spectrum File	File ID	XCorr	Percolator q-Value	Percolator PEP
FALSE	High	Sequest HT (A2)	Unambiguous	NAESNAELK		1	1	A0A0D9SC26	A0A0D9SC26	0	2	0.4079	0	1	1	488.244	975.481	975.474	6.89	0.00336	CID (Collision Induced Dissociation)	MS2	19.0561	100	85.9218	9913	0903_4.raw	F2	2.28	0	0.1501
A0A0D9RJE1	DExH-box helicase 9 OS=Chlorocebus sabaeus OX=60711 GN=DHX9 PE=4 SV=1	1	1	1	1	1	1126	125	6.98	2.24	1	cell differentiation;cell organization and biogenesis;metabolic process;regulation of biological process;response to stimulus	cytoplasm;cytoskeleton;membrane;nucleus;ribosome	catalytic activity;DNA binding;nucleotide binding;protein binding;RNA binding	Pf00035, Pf00270, Pf00271, Pf04408, Pf07717		ENSCSAG00000012549.1		25
Protein Group ID	# Proteins	# Unique Peptides	# Peptides	# PSMs	Group Description
25	1	1	1	1	[Master Protein] DExH-box helicase 9 OS=Chlorocebus sabaeus OX=60711 GN=DHX9 PE=4 SV=1
Checked	Confidence	Identifying Node	PSM Ambiguity	Annotated Sequence	Modifications	# Protein Groups	# Proteins	Master Protein Accessions	Protein Accessions	# Missed Cleavages	Charge	DeltaScore	DeltaCn	Rank	Search Engine Rank	m/z [Da]	MH+ [Da]	Theo. MH+ [Da]	DeltaM [ppm]	Deltam/z [Da]	Activation Type	MS Order	Isolation Interference [%]	Ion Inject Time [ms]	RT [min]	First Scan	Spectrum File	File ID	XCorr	Percolator q-Value	Percolator PEP
FALSE	High	Sequest HT (A2)	Unambiguous	AAEcNIVVTQPR	C4(Carbamidomethyl)	1	1	A0A0D9RJE1	A0A0D9RJE1	0	2	0.5134	0	1	1	679.351	1357.69	1357.69	3.41	0.00232	CID (Collision Induced Dissociation)	MS2	0	100	103.097	12616	0903_4.raw	F2	2.24	0	0.07364
A0A0D9SB62	Uncharacterized protein OS=Chlorocebus sabaeus OX=60711 PE=4 SV=1	8	1	1	1	1	123	13.6	10.1	2.2	1				Pf03297		ENSCSAG00000018568.1		18
Protein Group ID	# Proteins	# Unique Peptides	# Peptides	# PSMs	Group Description
3	2	1	1	1	[Master Protein] Uncharacterized protein OS=Chlorocebus sabaeus OX=60711 PE=4 SV=1
Checked	Confidence	Identifying Node	PSM Ambiguity	Annotated Sequence	Modifications	# Protein Groups	# Proteins	Master Protein Accessions	Protein Accessions	# Missed Cleavages	Charge	DeltaScore	DeltaCn	Rank	Search Engine Rank	m/z [Da]	MH+ [Da]	Theo. MH+ [Da]	DeltaM [ppm]	Deltam/z [Da]	Activation Type	MS Order	Isolation Interference [%]	Ion Inject Time [ms]	RT [min]	First Scan	Spectrum File	File ID	XCorr	Percolator q-Value	Percolator PEP
FALSE	High	Sequest HT (A2)	Unambiguous	LITPAVVSER		1	2	A0A0D9SB62	A0A0D9SB62; A0A0D9S3Q5	0	2	0.6364	0	1	1	542.825	1084.64	1084.64	5.81	0.00315	CID (Collision Induced Dissociation)	MS2	34.7166	44.305	110.58	13912	0903_4.raw	F2	2.2	0	0.1244
A0A0D9RAL5	40S ribosomal protein S6 OS=Chlorocebus sabaeus OX=60711 GN=RPS6 PE=3 SV=1	3	1	1	1	1	266	30.5	10.77	2.17	1	metabolic process	ribosome	structural molecule activity	Pf01092		ENSCSAG00000009408.1		12
Protein Group ID	# Proteins	# Unique Peptides	# Peptides	# PSMs	Group Description
28	1	1	1	1	[Master Protein] 40S ribosomal protein S6 OS=Chlorocebus sabaeus OX=60711 GN=RPS6 PE=3 SV=1
Checked	Confidence	Identifying Node	PSM Ambiguity	Annotated Sequence	Modifications	# Protein Groups	# Proteins	Master Protein Accessions	Protein Accessions	# Missed Cleavages	Charge	DeltaScore	DeltaCn	Rank	Search Engine Rank	m/z [Da]	MH+ [Da]	Theo. MH+ [Da]	DeltaM [ppm]	Deltam/z [Da]	Activation Type	MS Order	Isolation Interference [%]	Ion Inject Time [ms]	RT [min]	First Scan	Spectrum File	File ID	XCorr	Percolator q-Value	Percolator PEP
FALSE	High	Sequest HT (A2)	Unambiguous	LIEVDDER		1	1	A0A0D9RAL5	A0A0D9RAL5	0	2	0.1889	0	1	1	494.754	988.501	988.495	6.16	0.00305	CID (Collision Induced Dissociation)	MS2	0	100	105.698	13071	0903_4.raw	F2	2.17	0	0.08305
A0A0D9R5A7	Uncharacterized protein OS=Chlorocebus sabaeus OX=60711 PE=4 SV=1	4	1	1	1	1	466	51.2	5.54	2.08	1	metabolic process;regulation of biological process		DNA binding;RNA binding	Pf00013, Pf08067, Pf13014, Pf13083		ENSCSAG00000007560.1		12
Protein Group ID	# Proteins	# Unique Peptides	# Peptides	# PSMs	Group Description
49	1	1	1	1	[Master Protein] Uncharacterized protein OS=Chlorocebus sabaeus OX=60711 PE=4 SV=1
Checked	Confidence	Identifying Node	PSM Ambiguity	Annotated Sequence	Modifications	# Protein Groups	# Proteins	Master Protein Accessions	Protein Accessions	# Missed Cleavages	Charge	DeltaScore	DeltaCn	Rank	Search Engine Rank	m/z [Da]	MH+ [Da]	Theo. MH+ [Da]	DeltaM [ppm]	Deltam/z [Da]	Activation Type	MS Order	Isolation Interference [%]	Ion Inject Time [ms]	RT [min]	First Scan	Spectrum File	File ID	XCorr	Percolator q-Value	Percolator PEP
FALSE	High	Sequest HT (A2)	Unambiguous	TDYNASVSVPDSSGPER		1	1	A0A0D9R5A7	A0A0D9R5A7	0	2	0.6202	0	1	1	890.908	1780.81	1780.8	5.4	0.00481	CID (Collision Induced Dissociation)	MS2	0	100	94.1581	11209	0903_4.raw	F2	2.08	0	0.0718
A0A0D9RVK4	Heterogeneous nuclear ribonucleoprotein C (C1/C2) OS=Chlorocebus sabaeus OX=60711 GN=HNRNPC PE=4 SV=1	3	1	1	1	1	293	32.3	5.08	2.02	1	cell differentiation;cell organization and biogenesis;metabolic process;regulation of biological process	cytoskeleton;cytosol;extracellular;membrane;nucleus;spliceosomal complex	DNA binding;protein binding;RNA binding	Pf00076, Pf13893, Pf14259	103231382	ENSCSAG00000016585.1	HNRNPC	29
Protein Group ID	# Proteins	# Unique Peptides	# Peptides	# PSMs	Group Description
18	2	1	1	1	[Master Protein] Heterogeneous nuclear ribonucleoprotein C (C1/C2) OS=Chlorocebus sabaeus OX=60711 GN=HNRNPC PE=4 SV=1
Checked	Confidence	Identifying Node	PSM Ambiguity	Annotated Sequence	Modifications	# Protein Groups	# Proteins	Master Protein Accessions	Protein Accessions	# Missed Cleavages	Charge	DeltaScore	DeltaCn	Rank	Search Engine Rank	m/z [Da]	MH+ [Da]	Theo. MH+ [Da]	DeltaM [ppm]	Deltam/z [Da]	Activation Type	MS Order	Isolation Interference [%]	Ion Inject Time [ms]	RT [min]	First Scan	Spectrum File	File ID	XCorr	Percolator q-Value	Percolator PEP
FALSE	High	Sequest HT (A2)	Unambiguous	AAVAGEDGR		1	2	A0A0D9RVK4	A0A0D9RVK4; A0A0D9S930	0	2	0.5891	0	1	1	423.212	845.418	845.411	7.52	0.00318	CID (Collision Induced Dissociation)	MS2	30.666	100	67.1974	6976	0903_4.raw	F2	2.02	0	0.05257
A0A0D9R8L5	Y-box binding protein 3 OS=Chlorocebus sabaeus OX=60711 GN=YBX3 PE=4 SV=1	5	1	1	1	1	373	40.2	9.77	1.88	1	regulation of biological process;response to stimulus	cytoplasm;cytosol;nucleus	DNA binding;RNA binding	Pf00313	103218591	ENSCSAG00000008744.1	YBX3	11
Protein Group ID	# Proteins	# Unique Peptides	# Peptides	# PSMs	Group Description
22	1	1	1	1	[Master Protein] Y-box binding protein 3 OS=Chlorocebus sabaeus OX=60711 GN=YBX3 PE=4 SV=1
Checked	Confidence	Identifying Node	PSM Ambiguity	Annotated Sequence	Modifications	# Protein Groups	# Proteins	Master Protein Accessions	Protein Accessions	# Missed Cleavages	Charge	DeltaScore	DeltaCn	Rank	Search Engine Rank	m/z [Da]	MH+ [Da]	Theo. MH+ [Da]	DeltaM [ppm]	Deltam/z [Da]	Activation Type	MS Order	Isolation Interference [%]	Ion Inject Time [ms]	RT [min]	First Scan	Spectrum File	File ID	XCorr	Percolator q-Value	Percolator PEP
FALSE	High	Sequest HT (A2)	Unambiguous	GAEAANVTGPDGVPVEGSR		1	1	A0A0D9R8L5	A0A0D9R8L5	0	2	0.6968	0	1	1	891.943	1782.88	1782.86	9.35	0.00833	CID (Collision Induced Dissociation)	MS2	0	100	96.2171	11527	0903_4.raw	F2	1.88	0	0.1444
A0A0D9S0X3	Uncharacterized protein OS=Chlorocebus sabaeus OX=60711 PE=4 SV=1	4	1	1	1	1	454	50.6	9.38	1.87	1		membrane	DNA binding	Pf03020, Pf08198	103238920	ENSCSAG00000003541.1	TMPO	11
Protein Group ID	# Proteins	# Unique Peptides	# Peptides	# PSMs	Group Description
9	1	1	1	1	[Master Protein] Uncharacterized protein OS=Chlorocebus sabaeus OX=60711 PE=4 SV=1
Checked	Confidence	Identifying Node	PSM Ambiguity	Annotated Sequence	Modifications	# Protein Groups	# Proteins	Master Protein Accessions	Protein Accessions	# Missed Cleavages	Charge	DeltaScore	DeltaCn	Rank	Search Engine Rank	m/z [Da]	MH+ [Da]	Theo. MH+ [Da]	DeltaM [ppm]	Deltam/z [Da]	Activation Type	MS Order	Isolation Interference [%]	Ion Inject Time [ms]	RT [min]	First Scan	Spectrum File	File ID	XCorr	Percolator q-Value	Percolator PEP
FALSE	High	Sequest HT (A2)	Unambiguous	SSTPLPTISSSAENTR		1	1	A0A0D9S0X3	A0A0D9S0X3	0	2	0.4278	0	1	1	824.418	1647.83	1647.82	6.81	0.00561	CID (Collision Induced Dissociation)	MS2	0	100	104.299	12831	0903_4.raw	F2	1.87	0	0.08966
A0A0D9QXS4	URI1, prefoldin like chaperone OS=Chlorocebus sabaeus OX=60711 GN=URI1 PE=4 SV=1	4	1	1	1	1	541	60.4	5.15	0.87	1	regulation of biological process;response to stimulus	cytoplasm;cytosol;nucleus	protein binding	Pf02996, Pf13758	103234426	ENSCSAG00000004838.1	URI1	6
Protein Group ID	# Proteins	# Unique Peptides	# Peptides	# PSMs	Group Description
13	1	1	1	1	[Master Protein] URI1, prefoldin like chaperone OS=Chlorocebus sabaeus OX=60711 GN=URI1 PE=4 SV=1
Checked	Confidence	Identifying Node	PSM Ambiguity	Annotated Sequence	Modifications	# Protein Groups	# Proteins	Master Protein Accessions	Protein Accessions	# Missed Cleavages	Charge	DeltaScore	DeltaCn	Rank	Search Engine Rank	m/z [Da]	MH+ [Da]	Theo. MH+ [Da]	DeltaM [ppm]	Deltam/z [Da]	Activation Type	MS Order	Isolation Interference [%]	Ion Inject Time [ms]	RT [min]	First Scan	Spectrum File	File ID	XCorr	Percolator q-Value	Percolator PEP
FALSE	High	Sequest HT (A2)	Unambiguous	SRSRENSVcSDTSESSAAEFDDR	C9(Carbamidomethyl)	1	1	A0A0D9QXS4	A0A0D9QXS4	2	4	0.1864	0	1	1	648.771	2592.06	2592.09	-8.75	-0.00567	CID (Collision Induced Dissociation)	MS2	16.6869	100	78.6098	8744	0903_4.raw	F2	1.18	0	0.06911
A0A0D9RVK0	Uncharacterized protein OS=Chlorocebus sabaeus OX=60711 PE=4 SV=1	8	1	1	1	1	131	14.3	7.83	0.76	1				Pf00047, Pf07679, Pf07686, Pf13927		ENSCSAG00000016580.1		14
Protein Group ID	# Proteins	# Unique Peptides	# Peptides	# PSMs	Group Description
45	1	1	1	1	[Master Protein] Uncharacterized protein OS=Chlorocebus sabaeus OX=60711 PE=4 SV=1
Checked	Confidence	Identifying Node	PSM Ambiguity	Annotated Sequence	Modifications	# Protein Groups	# Proteins	Master Protein Accessions	Protein Accessions	# Missed Cleavages	Charge	DeltaScore	DeltaCn	Rank	Search Engine Rank	m/z [Da]	MH+ [Da]	Theo. MH+ [Da]	DeltaM [ppm]	Deltam/z [Da]	Activation Type	MS Order	Isolation Interference [%]	Ion Inject Time [ms]	RT [min]	First Scan	Spectrum File	File ID	XCorr	Percolator q-Value	Percolator PEP
FALSE	High	Sequest HT (A2)	Unambiguous	ASSLQSGIPSR		1	1	A0A0D9RVK0	A0A0D9RVK0	0	2	0.2206	0	1	1	551.8	1102.59	1102.59	6.55	0.00361	CID (Collision Induced Dissociation)	MS2	12.9102	100	99.8586	12108	0903_4.raw	F2	1.36	0	0.1509
