# Supplementary material for: PRRSV Induces HMGB1 Phosphorylation at Threonine-51 Residue to Enhance Its Secretion
Source: Viruses. 2022 May 8;14(5):1002. doi: 10.3390/v14051002 (PMC9144045; doi:10.3390/v14051002)
Supplement: Supplementary file 1 [file viruses-14-01002-s001.zip › Table S1_(mass spectrometry raw data) IP precipitate from mock-infected cells.xlsx]

## Sheet: Proteins
Accession	Description	Coverage [%]	# Peptides	# PSMs	# Unique Peptides	# Protein Groups	# AAs	MW [kDa]	calc. pI	Score	# Peptides (by Search Engine): Sequest HT	Biological Process	Cellular Component	Molecular Function	Pfam IDs	Entrez Gene ID	Ensembl Gene ID	Gene Symbol	Chromosome
A0A0D9R6U8	60S ribosomal protein L29 OS=Chlorocebus sabaeus OX=60711 PE=3 SV=1	9	1	8	1	1	160	18	11.02	24.09	1	metabolic process	ribosome	structural molecule activity			ENSCSAG00000008076.1		2
Protein Group ID	# Proteins	# Unique Peptides	# Peptides	# PSMs	Group Description
27	2	1	1	8	[Master Protein] 60S ribosomal protein L29 OS=Chlorocebus sabaeus OX=60711 PE=3 SV=1
Checked	Confidence	Identifying Node	PSM Ambiguity	Annotated Sequence	Modifications	# Protein Groups	# Proteins	Master Protein Accessions	Protein Accessions	# Missed Cleavages	Charge	DeltaScore	DeltaCn	Rank	Search Engine Rank	m/z [Da]	MH+ [Da]	Theo. MH+ [Da]	DeltaM [ppm]	Deltam/z [Da]	Activation Type	MS Order	Isolation Interference [%]	Ion Inject Time [ms]	RT [min]	First Scan	Spectrum File	File ID	XCorr	Percolator q-Value	Percolator PEP
FALSE	High	Sequest HT (A2)	Unambiguous	AQAAAPASIPAQAPK		1	2	A0A0D9R6U8	A0A0D9R6U8; A0A0D9RN36	0	2	0.6082	0	1	1	696.391	1391.77	1391.76	7.68	0.00534	CID (Collision Induced Dissociation)	MS2	6.92327	100	95.8599	12155	0903_3.raw	F1	2.91	0	0.1187
FALSE	High	Sequest HT (A2)	Unambiguous	AQAAAPASIPAQAPK		1	2	A0A0D9R6U8	A0A0D9R6U8; A0A0D9RN36	0	2	0.6257	0	1	1	696.389	1391.77	1391.76	5.22	0.00364	CID (Collision Induced Dissociation)	MS2	0	100	96.2358	12216	0903_3.raw	F1	3.34	0	0.02345
FALSE	High	Sequest HT (A2)	Unambiguous	AQAAAPASIPAQAPK		1	2	A0A0D9R6U8	A0A0D9R6U8; A0A0D9RN36	0	2	0.6716	0	1	1	696.39	1391.77	1391.76	5.66	0.00394	CID (Collision Induced Dissociation)	MS2	10.654	100	96.6364	12281	0903_3.raw	F1	3.38	0	0.02732
FALSE	High	Sequest HT (A2)	Unambiguous	AQAAAPASIPAQAPK		1	2	A0A0D9R6U8	A0A0D9R6U8; A0A0D9RN36	0	2	0.608	0	1	1	696.39	1391.77	1391.76	6.1	0.00425	CID (Collision Induced Dissociation)	MS2	0	100	97.0014	12341	0903_3.raw	F1	3.52	0	0.02721
FALSE	High	Sequest HT (A2)	Unambiguous	AQAAAPASIPAQAPK		1	2	A0A0D9R6U8	A0A0D9R6U8; A0A0D9RN36	0	2	0.5256	0	1	1	696.391	1391.77	1391.76	7.59	0.00528	CID (Collision Induced Dissociation)	MS2	16.4854	100	97.3812	12405	0903_3.raw	F1	3.52	0	0.01527
FALSE	High	Sequest HT (A2)	Unambiguous	AQAAAPASIPAQAPK		1	2	A0A0D9R6U8	A0A0D9R6U8; A0A0D9RN36	0	2	0.5505	0	1	1	696.39	1391.77	1391.76	6.45	0.00449	CID (Collision Induced Dissociation)	MS2	17.5734	100	97.7896	12473	0903_3.raw	F1	3.07	0	0.04491
FALSE	High	Sequest HT (A2)	Unambiguous	AQAAAPASIPAQAPK		1	2	A0A0D9R6U8	A0A0D9R6U8; A0A0D9RN36	0	2	0.6692	0	1	1	696.39	1391.77	1391.76	6.36	0.00443	CID (Collision Induced Dissociation)	MS2	14.8249	100	98.2406	12544	0903_3.raw	F1	2.63	0	0.01862
FALSE	High	Sequest HT (A2)	Unambiguous	AQAAAPASIPAQAPK		1	2	A0A0D9R6U8	A0A0D9R6U8; A0A0D9RN36	0	2	0.6047	0	1	1	696.39	1391.77	1391.76	6.01	0.00418	CID (Collision Induced Dissociation)	MS2	0	100	98.6705	12614	0903_3.raw	F1	1.72	0	0.1933
A0A0D9SB94	Uncharacterized protein OS=Chlorocebus sabaeus OX=60711 PE=4 SV=1	22	6	7	6	1	215	24.9	5.74	21.09	6	cell differentiation;cell organization and biogenesis;cell proliferation;cellular component movement;cellular homeostasis;defense response;metabolic process;regulation of biological process;response to stimulus;transport	cell surface;chromosome;cytoplasm;endosome;nucleus	catalytic activity;DNA binding;enzyme regulator activity;protein binding;RNA binding	Pf00505, Pf09011	103237177	ENSCSAG00000018600.1	LOC103237177	8
Protein Group ID	# Proteins	# Unique Peptides	# Peptides	# PSMs	Group Description
31	3	6	6	7	[Master Protein] Uncharacterized protein OS=Chlorocebus sabaeus OX=60711 PE=4 SV=1
Checked	Confidence	Identifying Node	PSM Ambiguity	Annotated Sequence	Modifications	# Protein Groups	# Proteins	Master Protein Accessions	Protein Accessions	# Missed Cleavages	Charge	DeltaScore	DeltaCn	Rank	Search Engine Rank	m/z [Da]	MH+ [Da]	Theo. MH+ [Da]	DeltaM [ppm]	Deltam/z [Da]	Activation Type	MS Order	Isolation Interference [%]	Ion Inject Time [ms]	RT [min]	First Scan	Spectrum File	File ID	XCorr	Percolator q-Value	Percolator PEP
FALSE	High	Sequest HT (A2)	Unambiguous	mSSYAFFVQTcR	M1(Oxidation); C11(Carbamidomethyl)	1	3	A0A0D9SB94	A0A0D9S252; A0A0D9SB94; A0A0D9RS88	0	2	0.7644	0	1	1	756.839	1512.67	1512.66	6.25	0.00473	CID (Collision Induced Dissociation)	MS2	0	72.264	113.253	15070	0903_3.raw	F1	3.82	0	0.006429
FALSE	High	Sequest HT (A2)	Unambiguous	TYIPPKGETK		1	2	A0A0D9SB94	A0A0D9SB94; A0A0D9RS88	1	3	0.3765	0	1	1	378.547	1133.63	1133.62	5.83	0.0022	CID (Collision Induced Dissociation)	MS2	5.0042	14.615	113.603	15134	0903_3.raw	F1	1.7	0	0.1404
FALSE	High	Sequest HT (A2)	Unambiguous	YEKDIAAYR		1	2	A0A0D9SB94	A0A0D9S252; A0A0D9SB94	1	2	0.6864	0	1	1	564.791	1128.58	1128.57	5.96	0.00336	CID (Collision Induced Dissociation)	MS2	0	19.072	114.729	15342	0903_3.raw	F1	2.87	0	0.0355
FALSE	High	Sequest HT (A2)	Unambiguous	YEKDIAAYR		1	2	A0A0D9SB94	A0A0D9S252; A0A0D9SB94	1	3	0.503	0	1	1	376.863	1128.57	1128.57	5.38	0.00202	CID (Collision Induced Dissociation)	MS2	0	19.951	114.742	15345	0903_3.raw	F1	3.34	0	0.04909
FALSE	High	Sequest HT (A2)	Unambiguous	GEHPGLSIGDVAK		1	1	A0A0D9SB94	A0A0D9SB94	0	2	0.6035	0	1	1	640.34	1279.67	1279.66	6.31	0.00404	CID (Collision Induced Dissociation)	MS2	2.45294	16.595	114.826	15362	0903_3.raw	F1	3.96	0	0.02216
FALSE	High	Sequest HT (A2)	Unambiguous	IKGEHPGLSIGDVAK		1	1	A0A0D9SB94	A0A0D9SB94	1	3	0.5931	0	1	1	507.622	1520.85	1520.84	4.77	0.00242	CID (Collision Induced Dissociation)	MS2	2.19451	5.354	115.494	15485	0903_3.raw	F1	3.76	0	0.04957
FALSE	High	Sequest HT (A2)	Unambiguous	IKGEHPGLSIGDVAKK		1	1	A0A0D9SB94	A0A0D9SB94	2	4	0.6946	0	1	1	412.992	1648.95	1648.94	5.95	0.00245	CID (Collision Induced Dissociation)	MS2	1.91947	15.195	115.568	15498	0903_3.raw	F1	3.34	0	0.2213
A0A0D9QZV2	Uncharacterized protein OS=Chlorocebus sabaeus OX=60711 PE=3 SV=1	18	7	9	6	1	352	40.5	5.1	21.08	7			structural molecule activity	Pf00038		ENSCSAG00000005581.1		11
Protein Group ID	# Proteins	# Unique Peptides	# Peptides	# PSMs	Group Description
37	13	6	7	9	[Master Protein] Uncharacterized protein OS=Chlorocebus sabaeus OX=60711 PE=3 SV=1
Checked	Confidence	Identifying Node	PSM Ambiguity	Annotated Sequence	Modifications	# Protein Groups	# Proteins	Master Protein Accessions	Protein Accessions	# Missed Cleavages	Charge	DeltaScore	DeltaCn	Rank	Search Engine Rank	m/z [Da]	MH+ [Da]	Theo. MH+ [Da]	DeltaM [ppm]	Deltam/z [Da]	Activation Type	MS Order	Isolation Interference [%]	Ion Inject Time [ms]	RT [min]	First Scan	Spectrum File	File ID	XCorr	Percolator q-Value	Percolator PEP
FALSE	High	Sequest HT (A2)	Unambiguous	AQIFANTVDNAR		1	4	A0A0D9QZV2	A0A0D9SAU5; A0A0D9SC49; A0A0D9SCP7; A0A0D9QZV2	0	2	0.6206	0	1	1	660.343	1319.68	1319.67	6.83	0.0045	CID (Collision Induced Dissociation)	MS2	0	31.654	110.351	14550	0903_3.raw	F1	3.98	0	0.02299
FALSE	High	Sequest HT (A2)	Unambiguous	LAADDFR		3	18	A0A0D9S2X0; A0A0D9S2F0; A0A0D9QZV2	A0A0D9S2K6; A0A0D9S2E8; A0A0D9S2Q0; A0A0D9S2E6; A0A0D9SC49; A0A0D9SCP7; A0A0D9S2X0; A0A0D9S2G3; A0A0D9S2L5; A0A0D9S2F0; A0A0D9S2G2; A0A0D9S2Z3; A0A0D9S2J2; A0A0D9S2N0; A0A0D9S2L2; A0A0D9S2H7; A0A0D9QZV2; A0A0D9S2X2	0	2	0.4367	0	1	1	404.206	807.405	807.4	6.78	0.00274	CID (Collision Induced Dissociation)	MS2	2.83003	10.768	110.56	14588	0903_3.raw	F1	2.29	0	0.1998
FALSE	High	Sequest HT (A2)	Unambiguous	AQYDELAR		1	2	A0A0D9QZV2	A0A0D9SAU5; A0A0D9QZV2	0	2	0.375	0	1	1	483.241	965.474	965.469	6	0.00289	CID (Collision Induced Dissociation)	MS2	0	35.395	109.042	14315	0903_3.raw	F1	1.84	0	0.2277
FALSE	High	Sequest HT (A2)	Unambiguous	IVLQIDNAR		1	5	A0A0D9QZV2	A0A0D9SAU5; A0A0D9SC49; A0A0D9SCP7; A0A0D9S2G2; A0A0D9QZV2	0	2	0.5473	0	1	1	521.31	1041.61	1041.61	6.59	0.00343	CID (Collision Induced Dissociation)	MS2	5.89189	41.645	112.188	14875	0903_3.raw	F1	2.43	0	0.05435
FALSE	High	Sequest HT (A2)	Unambiguous	ETmQSLNDR	M3(Oxidation)	1	4	A0A0D9QZV2	A0A0D9SAU5; A0A0D9SC49; A0A0D9S2J2; A0A0D9QZV2	0	2	0.4809	0	1	1	555.252	1109.5	1109.49	6.4	0.00355	CID (Collision Induced Dissociation)	MS2	0	100	81.0791	9782	0903_3.raw	F1	1.83	0	0.2141
FALSE	High	Sequest HT (A2)	Unambiguous	VVSETNDTK		1	4	A0A0D9QZV2	A0A0D9SAU5; A0A0D9SC49; A0A0D9SCP7; A0A0D9QZV2	0	2	0.4835	0	1	1	496.752	992.496	992.489	6.53	0.00324	CID (Collision Induced Dissociation)	MS2	1.49541	100	68.4543	7737	0903_3.raw	F1	1.82	0	0.1138
FALSE	High	Sequest HT (A2)	Unambiguous	VIDDTNVTR		1	4	A0A0D9QZV2	A0A0D9SAU5; A0A0D9SC49; A0A0D9SCP7; A0A0D9QZV2	0	2	0.2924	0	1	1	516.773	1032.54	1032.53	6.52	0.00336	CID (Collision Induced Dissociation)	MS2	42.4218	100	104.532	13547	0903_3.raw	F1	1.71	0	0.1899
FALSE	High	Sequest HT (A2)	Unambiguous	VIDDTNVTR		1	4	A0A0D9QZV2	A0A0D9SAU5; A0A0D9SC49; A0A0D9SCP7; A0A0D9QZV2	0	2	0.48	0	1	1	516.773	1032.54	1032.53	7.11	0.00367	CID (Collision Induced Dissociation)	MS2	1.77304	68.186	104.891	13606	0903_3.raw	F1	2.75	0	0.02447
FALSE	High	Sequest HT (A2)	Unambiguous	VIDDTNVTR		1	4	A0A0D9QZV2	A0A0D9SAU5; A0A0D9SC49; A0A0D9SCP7; A0A0D9QZV2	0	2	0.3868	0	1	1	516.773	1032.54	1032.53	6.87	0.00355	CID (Collision Induced Dissociation)	MS2	7.63885	100	105.29	13673	0903_3.raw	F1	2.43	0	0.03404
A0A0D9R3U8	NUFIP2, FMR1 interacting protein 2 OS=Chlorocebus sabaeus OX=60711 GN=NUFIP2 PE=4 SV=1	7	4	6	4	1	695	76.1	8.7	18.55	4		cytoplasm;cytosol;membrane;nucleus;ribosome	RNA binding	Pf15293	103242648	ENSCSAG00000007009.1	NUFIP2	16
Protein Group ID	# Proteins	# Unique Peptides	# Peptides	# PSMs	Group Description
19	1	4	4	6	[Master Protein] NUFIP2, FMR1 interacting protein 2 OS=Chlorocebus sabaeus OX=60711 GN=NUFIP2 PE=4 SV=1
Checked	Confidence	Identifying Node	PSM Ambiguity	Annotated Sequence	Modifications	# Protein Groups	# Proteins	Master Protein Accessions	Protein Accessions	# Missed Cleavages	Charge	DeltaScore	DeltaCn	Rank	Search Engine Rank	m/z [Da]	MH+ [Da]	Theo. MH+ [Da]	DeltaM [ppm]	Deltam/z [Da]	Activation Type	MS Order	Isolation Interference [%]	Ion Inject Time [ms]	RT [min]	First Scan	Spectrum File	File ID	XCorr	Percolator q-Value	Percolator PEP
FALSE	High	Sequest HT (A2)	Unambiguous	NLSSDEATNPISR		1	1	A0A0D9R3U8	A0A0D9R3U8	0	2	0.5385	0	1	1	702.347	1403.69	1403.68	7.89	0.00553	CID (Collision Induced Dissociation)	MS2	0	100	107.579	14062	0903_3.raw	F1	3.38	0	0.07195
FALSE	High	Sequest HT (A2)	Unambiguous	NLSSDEATNPISR		1	1	A0A0D9R3U8	A0A0D9R3U8	0	2	0.6413	0	1	1	702.345	1403.68	1403.68	4.76	0.00334	CID (Collision Induced Dissociation)	MS2	0	100	107.69	14081	0903_3.raw	F1	3.29	0	0.07765
FALSE	High	Sequest HT (A2)	Unambiguous	GcENLNIVQDK	C2(Carbamidomethyl)	1	1	A0A0D9R3U8	A0A0D9R3U8	0	2	0.5123	0	1	1	645.316	1289.62	1289.62	7.37	0.00475	CID (Collision Induced Dissociation)	MS2	0	100	108.261	14178	0903_3.raw	F1	3.65	0	0.02661
FALSE	High	Sequest HT (A2)	Unambiguous	ADTSSQGALVFLSK		1	1	A0A0D9R3U8	A0A0D9R3U8	0	2	0.462	0	1	1	712.38	1423.75	1423.74	7.02	0.005	CID (Collision Induced Dissociation)	MS2	24.0836	53.331	113.5	15115	0903_3.raw	F1	3.55	0	0.06276
FALSE	High	Sequest HT (A2)	Unambiguous	IITYNEAmDSPDQ	M8(Oxidation)	1	1	A0A0D9R3U8	A0A0D9R3U8	0	2	0.4595	0	1	1	756.834	1512.66	1512.65	5.65	0.00427	CID (Collision Induced Dissociation)	MS2	13.7293	100	69.8918	7958	0903_3.raw	F1	2.59	0	0.03229
FALSE	High	Sequest HT (A2)	Unambiguous	IITYNEAmDSPDQ	M8(Oxidation)	1	1	A0A0D9R3U8	A0A0D9R3U8	0	2	0.5481	0	1	1	756.836	1512.66	1512.65	7.75	0.00586	CID (Collision Induced Dissociation)	MS2	23.9931	100	70.1235	7994	0903_3.raw	F1	2.08	0	0.2323
A0A0D9SCL3	Histone cluster 1 H1 family member e OS=Chlorocebus sabaeus OX=60711 GN=HIST1H1E PE=3 SV=1	24	6	6	5	1	219	21.9	11.03	17.64	6	cell organization and biogenesis;metabolic process;regulation of biological process	chromosome;nucleus	DNA binding;RNA binding	Pf00538	103222013	ENSCSAG00000019092.1	LOC103222013	17
Protein Group ID	# Proteins	# Unique Peptides	# Peptides	# PSMs	Group Description
21	5	5	6	6	[Master Protein] Histone cluster 1 H1 family member e OS=Chlorocebus sabaeus OX=60711 GN=HIST1H1E PE=3 SV=1
Checked	Confidence	Identifying Node	PSM Ambiguity	Annotated Sequence	Modifications	# Protein Groups	# Proteins	Master Protein Accessions	Protein Accessions	# Missed Cleavages	Charge	DeltaScore	DeltaCn	Rank	Search Engine Rank	m/z [Da]	MH+ [Da]	Theo. MH+ [Da]	DeltaM [ppm]	Deltam/z [Da]	Activation Type	MS Order	Isolation Interference [%]	Ion Inject Time [ms]	RT [min]	First Scan	Spectrum File	File ID	XCorr	Percolator q-Value	Percolator PEP
FALSE	High	Sequest HT (A2)	Unambiguous	ALAAAGYDVEK		1	5	A0A0D9SCL3	A0A0D9SCL7; A0A0D9SCM1; A0A0D9SCL3; A0A0D9SCL1; A0A0D9SCL6	0	2	0.6179	0	1	1	554.291	1107.57	1107.57	5.93	0.00328	CID (Collision Induced Dissociation)	MS2	3.09521	42.583	109.238	14354	0903_3.raw	F1	3.01	0	0.2016
FALSE	High	Sequest HT (A2)	Unambiguous	KPAAAAGAK		1	1	A0A0D9SCL3	A0A0D9SCL3	0	2	0.2563	0	1	1	392.74	784.472	784.468	5.85	0.0023	CID (Collision Induced Dissociation)	MS2	8.15083	100	113.284	15076	0903_3.raw	F1	2.38	0	0.1528
FALSE	High	Sequest HT (A2)	Unambiguous	SGVSLAALKK		1	3	A0A0D9SCL3	A0A0D9SCL7; A0A0D9SCL3; A0A0D9SCL1	1	2	0.4852	0	1	1	487.308	973.61	973.604	5.64	0.00274	CID (Collision Induced Dissociation)	MS2	4.59595	43.678	114.883	15373	0903_3.raw	F1	3.05	0	0.07007
FALSE	High	Sequest HT (A2)	Unambiguous	KASGPPVSELITK		1	3	A0A0D9SCL3	A0A0D9SCL7; A0A0D9SCL3; A0A0D9SCL1	1	2	0.698	0	1	1	663.89	1326.77	1326.76	7.82	0.00519	CID (Collision Induced Dissociation)	MS2	0	75.92	115.015	15397	0903_3.raw	F1	4.47	0	0.01334
FALSE	High	Sequest HT (A2)	Unambiguous	ASGPPVSELITK		1	3	A0A0D9SCL3	A0A0D9SCL7; A0A0D9SCL3; A0A0D9SCL1	0	2	0.4833	0	1	1	599.842	1198.68	1198.67	7.43	0.00445	CID (Collision Induced Dissociation)	MS2	22.9675	89.936	111.816	14810	0903_3.raw	F1	2.69	0	0.08059
FALSE	High	Sequest HT (A2)	Unambiguous	GTGASGSFK		2	6	A0A0D9SCJ9; A0A0D9SCL3	A0A0D9SCJ9; A0A0D9SCL7; A0A0D9SCM1; A0A0D9SCL3; A0A0D9SCL1; A0A0D9SCL6	0	2	0.4412	0	1	1	406.203	811.399	811.394	5.41	0.0022	CID (Collision Induced Dissociation)	MS2	29.8004	100	103.993	13456	0903_3.raw	F1	2.04	0	0.1542
A0A0D9S9M0	Uncharacterized protein OS=Chlorocebus sabaeus OX=60711 PE=3 SV=1	16	5	5	5	1	375	41.7	5.38	14.81	5	cell organization and biogenesis	cytoskeleton;cytosol;membrane;nucleus	DNA binding;nucleotide binding;protein binding	Pf00022	103219323	ENSCSAG00000000444.1	LOC103219323	12
Protein Group ID	# Proteins	# Unique Peptides	# Peptides	# PSMs	Group Description
10	8	5	5	5	[Master Protein] Uncharacterized protein OS=Chlorocebus sabaeus OX=60711 PE=3 SV=1
Checked	Confidence	Identifying Node	PSM Ambiguity	Annotated Sequence	Modifications	# Protein Groups	# Proteins	Master Protein Accessions	Protein Accessions	# Missed Cleavages	Charge	DeltaScore	DeltaCn	Rank	Search Engine Rank	m/z [Da]	MH+ [Da]	Theo. MH+ [Da]	DeltaM [ppm]	Deltam/z [Da]	Activation Type	MS Order	Isolation Interference [%]	Ion Inject Time [ms]	RT [min]	First Scan	Spectrum File	File ID	XCorr	Percolator q-Value	Percolator PEP
FALSE	High	Sequest HT (A2)	Unambiguous	GYSFTTTAER		1	3	A0A0D9S9M0	A0A0D9S9M0; A0A0D9RFF1; A0A0D9RYK7	0	2	0.5833	0	1	1	566.772	1132.54	1132.53	8.92	0.00505	CID (Collision Induced Dissociation)	MS2	72.9211	73.277	109.736	14442	0903_3.raw	F1	3	0	0.143
FALSE	High	Sequest HT (A2)	Unambiguous	AGFAGDDAPR		1	7	A0A0D9S9M0	A0A0D9RSK3; A0A0D9S9M0; A0A0D9RFF1; A0A0D9R387; A0A0D9RE13; A0A0D9R480; A0A0D9RYK5	0	2	0.4662	0	1	1	488.731	976.454	976.448	5.76	0.00281	CID (Collision Induced Dissociation)	MS2	11.1615	78.964	108.831	14277	0903_3.raw	F1	3.11	0	0.05566
FALSE	High	Sequest HT (A2)	Unambiguous	SYELPDGQVITIGNER		1	6	A0A0D9S9M0	A0A0D9RSK3; A0A0D9S9M0; A0A0D9R387; A0A0D9RYK7; A0A0D9RE13; A0A0D9R480	0	2	0.5599	0	1	1	895.955	1790.9	1790.89	6.53	0.00585	CID (Collision Induced Dissociation)	MS2	11.0395	56.521	113.223	15065	0903_3.raw	F1	3.84	0	0.0139
FALSE	High	Sequest HT (A2)	Unambiguous	EITALAPSTMK		1	6	A0A0D9S9M0	A0A0D9RSK3; A0A0D9S9M0; A0A0D9R387; A0A0D9RYK7; A0A0D9RE13; A0A0D9R480	0	2	0.2826	0	1	1	581.316	1161.62	1161.62	5.52	0.00321	CID (Collision Induced Dissociation)	MS2	0	62.401	112.114	14862	0903_3.raw	F1	2.3	0	0.1943
FALSE	High	Sequest HT (A2)	Unambiguous	DSYVGDEAQSKR		1	6	A0A0D9S9M0	A0A0D9RSK3; A0A0D9S9M0; A0A0D9R387; A0A0D9RE13; A0A0D9R480; A0A0D9RYK5	1	2	0.4864	0	1	1	677.82	1354.63	1354.62	6.21	0.00421	CID (Collision Induced Dissociation)	MS2	7.37354	32.806	112.403	14914	0903_3.raw	F1	2.57	0	0.0286
A0A0D9S7K7	Y-box binding protein 1 OS=Chlorocebus sabaeus OX=60711 GN=YBX1 PE=4 SV=1	7	1	5	1	1	255	29.5	9.82	14.42	1	metabolic process;regulation of biological process	cytoplasm;cytosol;membrane;nucleus;spliceosomal complex	DNA binding;protein binding;RNA binding	Pf00313		ENSCSAG00000001168.1		20
Protein Group ID	# Proteins	# Unique Peptides	# Peptides	# PSMs	Group Description
20	1	1	1	5	[Master Protein] Y-box binding protein 1 OS=Chlorocebus sabaeus OX=60711 GN=YBX1 PE=4 SV=1
Checked	Confidence	Identifying Node	PSM Ambiguity	Annotated Sequence	Modifications	# Protein Groups	# Proteins	Master Protein Accessions	Protein Accessions	# Missed Cleavages	Charge	DeltaScore	DeltaCn	Rank	Search Engine Rank	m/z [Da]	MH+ [Da]	Theo. MH+ [Da]	DeltaM [ppm]	Deltam/z [Da]	Activation Type	MS Order	Isolation Interference [%]	Ion Inject Time [ms]	RT [min]	First Scan	Spectrum File	File ID	XCorr	Percolator q-Value	Percolator PEP
FALSE	High	Sequest HT (A2)	Unambiguous	GAEAANVTGPGGVPVQGSK		1	1	A0A0D9S7K7	A0A0D9S7K7	0	2	0.5612	0	1	1	848.442	1695.88	1695.87	6.61	0.0056	CID (Collision Induced Dissociation)	MS2	0	100	93.5895	11794	0903_3.raw	F1	2.37	0	0.04723
FALSE	High	Sequest HT (A2)	Unambiguous	GAEAANVTGPGGVPVQGSK		1	1	A0A0D9S7K7	A0A0D9S7K7	0	2	0.698	0	1	1	848.442	1695.88	1695.87	5.74	0.00487	CID (Collision Induced Dissociation)	MS2	0	100	93.6294	11800	0903_3.raw	F1	2.55	0	0.01495
FALSE	High	Sequest HT (A2)	Unambiguous	GAEAANVTGPGGVPVQGSK		1	1	A0A0D9S7K7	A0A0D9S7K7	0	2	0.6758	0	1	1	848.442	1695.88	1695.87	6.9	0.00585	CID (Collision Induced Dissociation)	MS2	0	100	94.0448	11866	0903_3.raw	F1	3.3	0	0.02247
FALSE	High	Sequest HT (A2)	Unambiguous	GAEAANVTGPGGVPVQGSK		1	1	A0A0D9S7K7	A0A0D9S7K7	0	2	0.6078	0	1	1	848.443	1695.88	1695.87	6.97	0.00591	CID (Collision Induced Dissociation)	MS2	0	100	94.4561	11930	0903_3.raw	F1	3.06	0	0.02722
FALSE	High	Sequest HT (A2)	Unambiguous	GAEAANVTGPGGVPVQGSK		1	1	A0A0D9S7K7	A0A0D9S7K7	0	2	0.7548	0	1	1	848.441	1695.88	1695.87	5.6	0.00475	CID (Collision Induced Dissociation)	MS2	0	100	94.894	12000	0903_3.raw	F1	3.14	0	0.007048
A0A0D9REQ6	G3BP stress granule assembly factor 1 OS=Chlorocebus sabaeus OX=60711 GN=G3BP1 PE=4 SV=1	2	1	5	1	1	466	52.2	5.52	11.63	1	regulation of biological process;transport	cytosol	RNA binding	Pf00076, Pf02136, Pf13893, Pf14259	103244817	ENSCSAG00000010876.1	G3BP1	23
Protein Group ID	# Proteins	# Unique Peptides	# Peptides	# PSMs	Group Description
22	1	1	1	5	[Master Protein] G3BP stress granule assembly factor 1 OS=Chlorocebus sabaeus OX=60711 GN=G3BP1 PE=4 SV=1
Checked	Confidence	Identifying Node	PSM Ambiguity	Annotated Sequence	Modifications	# Protein Groups	# Proteins	Master Protein Accessions	Protein Accessions	# Missed Cleavages	Charge	DeltaScore	DeltaCn	Rank	Search Engine Rank	m/z [Da]	MH+ [Da]	Theo. MH+ [Da]	DeltaM [ppm]	Deltam/z [Da]	Activation Type	MS Order	Isolation Interference [%]	Ion Inject Time [ms]	RT [min]	First Scan	Spectrum File	File ID	XCorr	Percolator q-Value	Percolator PEP
FALSE	High	Sequest HT (A2)	Unambiguous	EAGEQGDIEPR		1	1	A0A0D9REQ6	A0A0D9REQ6	0	2	0.6949	0	1	1	600.782	1200.56	1200.55	6.2	0.00372	CID (Collision Induced Dissociation)	MS2	18.5234	100	103.932	13446	0903_3.raw	F1	2.36	0	0.09726
FALSE	High	Sequest HT (A2)	Unambiguous	EAGEQGDIEPR		1	1	A0A0D9REQ6	A0A0D9REQ6	0	2	0.4231	0	1	1	600.782	1200.56	1200.55	6.51	0.00391	CID (Collision Induced Dissociation)	MS2	16.3686	100	100.212	12855	0903_3.raw	F1	1.82	0	0.1446
FALSE	High	Sequest HT (A2)	Unambiguous	EAGEQGDIEPR		1	1	A0A0D9REQ6	A0A0D9REQ6	0	2	0.6399	0	1	1	600.781	1200.56	1200.55	5.19	0.00311	CID (Collision Induced Dissociation)	MS2	0	100	101.169	13000	0903_3.raw	F1	2.86	0	0.07813
FALSE	High	Sequest HT (A2)	Unambiguous	EAGEQGDIEPR		1	1	A0A0D9REQ6	A0A0D9REQ6	0	2	0.5368	0	1	1	600.782	1200.56	1200.55	6.61	0.00397	CID (Collision Induced Dissociation)	MS2	46.9985	100	101.985	13128	0903_3.raw	F1	2.72	0	0.106
FALSE	High	Sequest HT (A2)	Unambiguous	EAGEQGDIEPR		1	1	A0A0D9REQ6	A0A0D9REQ6	0	2	0.6223	0	1	1	600.783	1200.56	1200.55	7.32	0.00439	CID (Collision Induced Dissociation)	MS2	38.4316	100	103.063	13302	0903_3.raw	F1	1.88	0	0.161
A0A0D9RBS5	EWS RNA binding protein 1 OS=Chlorocebus sabaeus OX=60711 GN=EWSR1 PE=4 SV=1	4	1	4	1	1	382	39.4	10.2	10.24	1	regulation of biological process		metal ion binding;RNA binding	Pf00076, Pf00641, Pf14259		ENSCSAG00000009820.1		19
Protein Group ID	# Proteins	# Unique Peptides	# Peptides	# PSMs	Group Description
39	1	1	1	4	[Master Protein] EWS RNA binding protein 1 OS=Chlorocebus sabaeus OX=60711 GN=EWSR1 PE=4 SV=1
Checked	Confidence	Identifying Node	PSM Ambiguity	Annotated Sequence	Modifications	# Protein Groups	# Proteins	Master Protein Accessions	Protein Accessions	# Missed Cleavages	Charge	DeltaScore	DeltaCn	Rank	Search Engine Rank	m/z [Da]	MH+ [Da]	Theo. MH+ [Da]	DeltaM [ppm]	Deltam/z [Da]	Activation Type	MS Order	Isolation Interference [%]	Ion Inject Time [ms]	RT [min]	First Scan	Spectrum File	File ID	XCorr	Percolator q-Value	Percolator PEP
FALSE	High	Sequest HT (A2)	Unambiguous	GDATVSYEDPPTAK		1	1	A0A0D9RBS5	A0A0D9RBS5	0	2	0.6462	0	1	1	725.843	1450.68	1450.67	6.8	0.00493	CID (Collision Induced Dissociation)	MS2	0	100	97.0569	12351	0903_3.raw	F1	2.12	0	0.1212
FALSE	High	Sequest HT (A2)	Unambiguous	GDATVSYEDPPTAK		1	1	A0A0D9RBS5	A0A0D9RBS5	0	2	0.5874	0	1	1	725.843	1450.68	1450.67	5.62	0.00408	CID (Collision Induced Dissociation)	MS2	0	100	97.7519	12467	0903_3.raw	F1	3.49	0	0.007841
FALSE	High	Sequest HT (A2)	Unambiguous	GDATVSYEDPPTAK		1	1	A0A0D9RBS5	A0A0D9RBS5	0	2	0.5805	0	1	1	725.844	1450.68	1450.67	7.47	0.00542	CID (Collision Induced Dissociation)	MS2	0	100	98.1725	12533	0903_3.raw	F1	2.05	0	0.1486
FALSE	High	Sequest HT (A2)	Unambiguous	GDATVSYEDPPTAK		1	1	A0A0D9RBS5	A0A0D9RBS5	0	2	0.6434	0	1	1	725.842	1450.68	1450.67	5.28	0.00383	CID (Collision Induced Dissociation)	MS2	0	100	97.3478	12400	0903_3.raw	F1	2.58	0	0.08989
A0A0D9RHW7	Polyadenylate-binding protein OS=Chlorocebus sabaeus OX=60711 GN=PABPC1 PE=3 SV=1	6	3	3	3	1	636	70.6	9.5	9.92	3	regulation of biological process	cytoplasm	RNA binding	Pf00076, Pf00658, Pf13893, Pf14259	103237219	ENSCSAG00000012017.1	PABPC1	8
Protein Group ID	# Proteins	# Unique Peptides	# Peptides	# PSMs	Group Description
41	5	3	3	3	[Master Protein] Polyadenylate-binding protein OS=Chlorocebus sabaeus OX=60711 GN=PABPC1 PE=3 SV=1
Checked	Confidence	Identifying Node	PSM Ambiguity	Annotated Sequence	Modifications	# Protein Groups	# Proteins	Master Protein Accessions	Protein Accessions	# Missed Cleavages	Charge	DeltaScore	DeltaCn	Rank	Search Engine Rank	m/z [Da]	MH+ [Da]	Theo. MH+ [Da]	DeltaM [ppm]	Deltam/z [Da]	Activation Type	MS Order	Isolation Interference [%]	Ion Inject Time [ms]	RT [min]	First Scan	Spectrum File	File ID	XCorr	Percolator q-Value	Percolator PEP
FALSE	High	Sequest HT (A2)	Unambiguous	SGVGNIFIK		1	3	A0A0D9RHW7	A0A0D9SAN7; A0A0D9RHW7; A0A0D9RP12	0	2	0.306	0	1	1	467.774	934.541	934.536	5.21	0.00244	CID (Collision Induced Dissociation)	MS2	26.1541	35.028	114.129	15232	0903_3.raw	F1	1.83	0	0.1149
FALSE	High	Sequest HT (A2)	Unambiguous	SLGYAYVNFQQPADAER		1	2	A0A0D9RHW7	A0A0D9S7P0; A0A0D9RHW7	0	2	0.6754	0	1	1	964.968	1928.93	1928.91	8.24	0.00795	CID (Collision Induced Dissociation)	MS2	10.1145	81.418	112.627	14956	0903_3.raw	F1	4.99	0	0.00255717
FALSE	High	Sequest HT (A2)	Unambiguous	ALDTmNFDVIK	M5(Oxidation)	1	3	A0A0D9RHW7	A0A0D9S7P0; A0A0D9RHW7; Q2VIN8	0	2	0.3484	0	1	1	641.827	1282.65	1282.63	9.36	0.00601	CID (Collision Induced Dissociation)	MS2	44.8596	65.969	112.844	14994	0903_3.raw	F1	3.1	0	0.1291
A0A0D9S9I8	60S ribosomal protein L13 OS=Chlorocebus sabaeus OX=60711 PE=3 SV=1	5	1	3	1	1	211	24.3	11.6	9.05	1	metabolic process	membrane;nucleus;ribosome	RNA binding;structural molecule activity	Pf01294		ENSCSAG00000000476.1		12
Protein Group ID	# Proteins	# Unique Peptides	# Peptides	# PSMs	Group Description
25	1	1	1	3	[Master Protein] 60S ribosomal protein L13 OS=Chlorocebus sabaeus OX=60711 PE=3 SV=1
Checked	Confidence	Identifying Node	PSM Ambiguity	Annotated Sequence	Modifications	# Protein Groups	# Proteins	Master Protein Accessions	Protein Accessions	# Missed Cleavages	Charge	DeltaScore	DeltaCn	Rank	Search Engine Rank	m/z [Da]	MH+ [Da]	Theo. MH+ [Da]	DeltaM [ppm]	Deltam/z [Da]	Activation Type	MS Order	Isolation Interference [%]	Ion Inject Time [ms]	RT [min]	First Scan	Spectrum File	File ID	XCorr	Percolator q-Value	Percolator PEP
FALSE	High	Sequest HT (A2)	Unambiguous	STESLQANVQR		1	1	A0A0D9S9I8	A0A0D9S9I8	0	2	0.4951	0	1	1	616.819	1232.63	1232.62	6.95	0.00428	CID (Collision Induced Dissociation)	MS2	13.9552	100	97.9685	12502	0903_3.raw	F1	3.09	0	0.04398
FALSE	High	Sequest HT (A2)	Unambiguous	STESLQANVQR		1	1	A0A0D9S9I8	A0A0D9S9I8	0	2	0.4622	0	1	1	616.819	1232.63	1232.62	6.45	0.00398	CID (Collision Induced Dissociation)	MS2	3.58082	100	98.4008	12569	0903_3.raw	F1	3.31	0	0.02368
FALSE	High	Sequest HT (A2)	Unambiguous	STESLQANVQR		1	1	A0A0D9S9I8	A0A0D9S9I8	0	2	0.5057	0	1	1	616.82	1232.63	1232.62	7.64	0.00471	CID (Collision Induced Dissociation)	MS2	15.6364	100	98.7548	12627	0903_3.raw	F1	2.65	0	0.06351
A0A0D9RGJ5	Ribosomal protein S14 OS=Chlorocebus sabaeus OX=60711 GN=RPS14 PE=3 SV=1	16	2	3	2	1	151	16.3	10.05	8.36	2	cell differentiation;cell organization and biogenesis;metabolic process;regulation of biological process	membrane;mitochondrion;ribosome	RNA binding;structural molecule activity;translation regulator activity	Pf00411	103244796	ENSCSAG00000011534.1	RPS14	23
Protein Group ID	# Proteins	# Unique Peptides	# Peptides	# PSMs	Group Description
43	1	2	2	3	[Master Protein] Ribosomal protein S14 OS=Chlorocebus sabaeus OX=60711 GN=RPS14 PE=3 SV=1
Checked	Confidence	Identifying Node	PSM Ambiguity	Annotated Sequence	Modifications	# Protein Groups	# Proteins	Master Protein Accessions	Protein Accessions	# Missed Cleavages	Charge	DeltaScore	DeltaCn	Rank	Search Engine Rank	m/z [Da]	MH+ [Da]	Theo. MH+ [Da]	DeltaM [ppm]	Deltam/z [Da]	Activation Type	MS Order	Isolation Interference [%]	Ion Inject Time [ms]	RT [min]	First Scan	Spectrum File	File ID	XCorr	Percolator q-Value	Percolator PEP
FALSE	High	Sequest HT (A2)	Unambiguous	IEDVTPIPSDSTR		1	1	A0A0D9RGJ5	A0A0D9RGJ5	0	2	0.537	0	1	1	715.367	1429.73	1429.72	6.44	0.0046	CID (Collision Induced Dissociation)	MS2	0	100	107.072	13976	0903_3.raw	F1	2.57	0	0.1165
FALSE	High	Sequest HT (A2)	Unambiguous	IEDVTPIPSDSTR		1	1	A0A0D9RGJ5	A0A0D9RGJ5	0	2	0.6628	0	1	1	715.367	1429.73	1429.72	7.46	0.00534	CID (Collision Induced Dissociation)	MS2	0	100	107.251	14006	0903_3.raw	F1	3.47	0	0.04816
FALSE	High	Sequest HT (A2)	Unambiguous	TPGPGAQSALR		1	1	A0A0D9RGJ5	A0A0D9RGJ5	0	2	0.6767	0	1	1	527.79	1054.57	1054.56	7.55	0.00398	CID (Collision Induced Dissociation)	MS2	54.2975	100	107.35	14023	0903_3.raw	F1	2.32	0	0.2079
A0A0D9R464	Uncharacterized protein OS=Chlorocebus sabaeus OX=60711 PE=3 SV=1	13	2	2	2	1	156	17.6	10.33	5.9	2	metabolic process	ribosome	structural molecule activity	Pf00276, Pf03939	103242630	ENSCSAG00000007131.1	RPL23A	16
Protein Group ID	# Proteins	# Unique Peptides	# Peptides	# PSMs	Group Description
3	3	2	2	2	[Master Protein] Uncharacterized protein OS=Chlorocebus sabaeus OX=60711 PE=3 SV=1
Checked	Confidence	Identifying Node	PSM Ambiguity	Annotated Sequence	Modifications	# Protein Groups	# Proteins	Master Protein Accessions	Protein Accessions	# Missed Cleavages	Charge	DeltaScore	DeltaCn	Rank	Search Engine Rank	m/z [Da]	MH+ [Da]	Theo. MH+ [Da]	DeltaM [ppm]	Deltam/z [Da]	Activation Type	MS Order	Isolation Interference [%]	Ion Inject Time [ms]	RT [min]	First Scan	Spectrum File	File ID	XCorr	Percolator q-Value	Percolator PEP
FALSE	High	Sequest HT (A2)	Unambiguous	LAPDYDALDVANK		1	3	A0A0D9R464	A0A0D9R464; A0A0D9S9Z6; A0A0D9SAG1	0	2	0.6199	0	1	1	702.858	1404.71	1404.7	6.05	0.00425	CID (Collision Induced Dissociation)	MS2	11.487	94.898	111.486	14753	0903_3.raw	F1	3.71	0	0.01061
FALSE	High	Sequest HT (A2)	Unambiguous	LYDIDVAK		1	3	A0A0D9R464	A0A0D9R464; A0A0D9S9Z6; A0A0D9SAG1	0	2	0.4908	0	1	1	468.759	936.511	936.504	7.34	0.00344	CID (Collision Induced Dissociation)	MS2	0	100	112.221	14881	0903_3.raw	F1	2.18	0	0.1475
A0A0D9SE18	Uncharacterized protein OS=Chlorocebus sabaeus OX=60711 PE=3 SV=1	5	2	3	2	1	403	46.1	10.11	5.83	2	metabolic process	ribosome	structural molecule activity	Pf00297		ENSCSAG00000019608.1		21
Protein Group ID	# Proteins	# Unique Peptides	# Peptides	# PSMs	Group Description
24	3	2	2	3	[Master Protein] Uncharacterized protein OS=Chlorocebus sabaeus OX=60711 PE=3 SV=1
Checked	Confidence	Identifying Node	PSM Ambiguity	Annotated Sequence	Modifications	# Protein Groups	# Proteins	Master Protein Accessions	Protein Accessions	# Missed Cleavages	Charge	DeltaScore	DeltaCn	Rank	Search Engine Rank	m/z [Da]	MH+ [Da]	Theo. MH+ [Da]	DeltaM [ppm]	Deltam/z [Da]	Activation Type	MS Order	Isolation Interference [%]	Ion Inject Time [ms]	RT [min]	First Scan	Spectrum File	File ID	XCorr	Percolator q-Value	Percolator PEP
FALSE	High	Sequest HT (A2)	Unambiguous	VAFSVAR		1	2	A0A0D9SE18	A0A0D9SBE5; A0A0D9SE18	0	2	0.0971	0	1	1	375.221	749.435	749.43	5.72	0.00215	CID (Collision Induced Dissociation)	MS2	29.0589	100	111.857	14817	0903_3.raw	F1	1.75	0	0.2068
FALSE	High	Sequest HT (A2)	Unambiguous	NNASTDYDLSDK		1	2	A0A0D9SE18	A0A0D9R4I6; A0A0D9SE18	0	2	0.5	0	1	1	671.796	1342.59	1342.58	7	0.0047	CID (Collision Induced Dissociation)	MS2	9.66085	100	103.118	13311	0903_3.raw	F1	1.96	0	0.0865
FALSE	High	Sequest HT (A2)	Unambiguous	NNASTDYDLSDK		1	2	A0A0D9SE18	A0A0D9R4I6; A0A0D9SE18	0	2	0.5943	0	1	1	671.797	1342.59	1342.58	8.37	0.00562	CID (Collision Induced Dissociation)	MS2	14.523	100	103.075	13304	0903_3.raw	F1	2.12	0	0.159
A0A0D9SD09	Histone H4 OS=Chlorocebus sabaeus OX=60711 PE=3 SV=1	21	2	2	2	1	103	11.4	11.36	5.79	2	cell organization and biogenesis;metabolic process;regulation of biological process	chromosome;membrane;nucleus	DNA binding;protein binding;RNA binding	Pf00125, Pf02969, Pf15630	103247796; 103221971; 103222007; 103221993; 103222008	ENSCSAG00000019238.1	LOC103247796; LOC103221971; LOC103222007; LOC103221993; LOC103222008	17; 11
Protein Group ID	# Proteins	# Unique Peptides	# Peptides	# PSMs	Group Description
26	1	2	2	2	[Master Protein] Histone H4 OS=Chlorocebus sabaeus OX=60711 PE=3 SV=1
Checked	Confidence	Identifying Node	PSM Ambiguity	Annotated Sequence	Modifications	# Protein Groups	# Proteins	Master Protein Accessions	Protein Accessions	# Missed Cleavages	Charge	DeltaScore	DeltaCn	Rank	Search Engine Rank	m/z [Da]	MH+ [Da]	Theo. MH+ [Da]	DeltaM [ppm]	Deltam/z [Da]	Activation Type	MS Order	Isolation Interference [%]	Ion Inject Time [ms]	RT [min]	First Scan	Spectrum File	File ID	XCorr	Percolator q-Value	Percolator PEP
FALSE	High	Sequest HT (A2)	Unambiguous	DNIQGITKPAIR		1	1	A0A0D9SD09	A0A0D9SD09	0	2	0.5573	0	1	1	663.384	1325.76	1325.75	5.99	0.00397	CID (Collision Induced Dissociation)	MS2	2.5442	79.624	114.074	15220	0903_3.raw	F1	2.62	0	0.09043
FALSE	High	Sequest HT (A2)	Unambiguous	ISGLIYEETR		1	1	A0A0D9SD09	A0A0D9SD09	0	2	0.5981	0	1	1	590.818	1180.63	1180.62	6.47	0.00382	CID (Collision Induced Dissociation)	MS2	4.32593	100	112.721	14973	0903_3.raw	F1	3.16	0	0.006094
A0A0D9SCJ9	Histone cluster 1 H1 family member b OS=Chlorocebus sabaeus OX=60711 GN=HIST1H1B PE=3 SV=1	9	2	2	1	1	226	22.6	10.92	4.87	2	cell organization and biogenesis;regulation of biological process	chromosome;nucleus	DNA binding;protein binding;RNA binding	Pf00538	103221944	ENSCSAG00000019078.1	LOC103221944; HIST1H1B	17
Protein Group ID	# Proteins	# Unique Peptides	# Peptides	# PSMs	Group Description
2	1	1	2	2	[Master Protein] Histone cluster 1 H1 family member b OS=Chlorocebus sabaeus OX=60711 GN=HIST1H1B PE=3 SV=1
Checked	Confidence	Identifying Node	PSM Ambiguity	Annotated Sequence	Modifications	# Protein Groups	# Proteins	Master Protein Accessions	Protein Accessions	# Missed Cleavages	Charge	DeltaScore	DeltaCn	Rank	Search Engine Rank	m/z [Da]	MH+ [Da]	Theo. MH+ [Da]	DeltaM [ppm]	Deltam/z [Da]	Activation Type	MS Order	Isolation Interference [%]	Ion Inject Time [ms]	RT [min]	First Scan	Spectrum File	File ID	XCorr	Percolator q-Value	Percolator PEP
FALSE	High	Sequest HT (A2)	Unambiguous	ATGPPVSELITK		1	1	A0A0D9SCJ9	A0A0D9SCJ9	0	2	0.53	0	1	1	606.85	1212.69	1212.68	7.93	0.00481	CID (Collision Induced Dissociation)	MS2	29.4556	82.465	112.242	14885	0903_3.raw	F1	2.83	0	0.04495
FALSE	High	Sequest HT (A2)	Unambiguous	GTGASGSFK		2	6	A0A0D9SCJ9; A0A0D9SCL3	A0A0D9SCJ9; A0A0D9SCL7; A0A0D9SCM1; A0A0D9SCL3; A0A0D9SCL1; A0A0D9SCL6	0	2	0.4412	0	1	1	406.203	811.399	811.394	5.41	0.0022	CID (Collision Induced Dissociation)	MS2	29.8004	100	103.993	13456	0903_3.raw	F1	2.04	0	0.1542
A0A0D9SBR3	Urocortin 2 OS=Chlorocebus sabaeus OX=60711 GN=UCN2 PE=4 SV=1	11	1	1	1	1	114	12.3	12	4.25	1	metabolic process;regulation of biological process;response to stimulus	extracellular	protein binding			ENSCSAG00000018782.1		22
Protein Group ID	# Proteins	# Unique Peptides	# Peptides	# PSMs	Group Description
8	1	1	1	1	[Master Protein] LSM12 homolog OS=Chlorocebus sabaeus OX=60711 GN=LSM12 PE=4 SV=1
Checked	Confidence	Identifying Node	PSM Ambiguity	Annotated Sequence	Modifications	# Protein Groups	# Proteins	Master Protein Accessions	Protein Accessions	# Missed Cleavages	Charge	DeltaScore	DeltaCn	Rank	Search Engine Rank	m/z [Da]	MH+ [Da]	Theo. MH+ [Da]	DeltaM [ppm]	Deltam/z [Da]	Activation Type	MS Order	Isolation Interference [%]	Ion Inject Time [ms]	RT [min]	First Scan	Spectrum File	File ID	XCorr	Percolator q-Value	Percolator PEP
FALSE	High	Sequest HT (A2)	Unambiguous	LQGEVVAFDYQSK		1	1	A0A0D9S125	A0A0D9S125	0	2	0.602	0	1	1	742.38	1483.75	1483.74	7.07	0.00524	CID (Collision Induced Dissociation)	MS2	0	100	111.9	14825	0903_3.raw	F1	3.92	0	0.01516
A0A0D9S125	LSM12 homolog OS=Chlorocebus sabaeus OX=60711 GN=LSM12 PE=4 SV=1	7	1	1	1	1	195	21.7	7.74	3.92	1				Pf09793	103243338	ENSCSAG00000003486.1	LSM12	16
Protein Group ID	# Proteins	# Unique Peptides	# Peptides	# PSMs	Group Description
12	1	1	1	1	[Master Protein] DEAD-box helicase 17 OS=Chlorocebus sabaeus OX=60711 GN=DDX17 PE=3 SV=1
Checked	Confidence	Identifying Node	PSM Ambiguity	Annotated Sequence	Modifications	# Protein Groups	# Proteins	Master Protein Accessions	Protein Accessions	# Missed Cleavages	Charge	DeltaScore	DeltaCn	Rank	Search Engine Rank	m/z [Da]	MH+ [Da]	Theo. MH+ [Da]	DeltaM [ppm]	Deltam/z [Da]	Activation Type	MS Order	Isolation Interference [%]	Ion Inject Time [ms]	RT [min]	First Scan	Spectrum File	File ID	XCorr	Percolator q-Value	Percolator PEP
FALSE	High	Sequest HT (A2)	Unambiguous	SSQSSSQQFSGIGR		1	1	A0A0D9R2U6	A0A0D9R2U6	0	2	0.6444	0	1	1	728.349	1455.69	1455.68	5.73	0.00417	CID (Collision Induced Dissociation)	MS2	11.4305	100	106.188	13824	0903_3.raw	F1	3.74	0	0.01139
A0A0D9R2U6	DEAD-box helicase 17 OS=Chlorocebus sabaeus OX=60711 GN=DDX17 PE=3 SV=1	2	1	1	1	1	650	72.3	8.59	3.74	1			catalytic activity;nucleotide binding	Pf00270, Pf00271	103223314	ENSCSAG00000006649.1	DDX17	19
Protein Group ID	# Proteins	# Unique Peptides	# Peptides	# PSMs	Group Description
44	2	1	1	1	[Master Protein] TATA-box binding protein associated factor 15 OS=Chlorocebus sabaeus OX=60711 GN=TAF15 PE=4 SV=1
Checked	Confidence	Identifying Node	PSM Ambiguity	Annotated Sequence	Modifications	# Protein Groups	# Proteins	Master Protein Accessions	Protein Accessions	# Missed Cleavages	Charge	DeltaScore	DeltaCn	Rank	Search Engine Rank	m/z [Da]	MH+ [Da]	Theo. MH+ [Da]	DeltaM [ppm]	Deltam/z [Da]	Activation Type	MS Order	Isolation Interference [%]	Ion Inject Time [ms]	RT [min]	First Scan	Spectrum File	File ID	XCorr	Percolator q-Value	Percolator PEP
FALSE	High	Sequest HT (A2)	Unambiguous	GEATVSFDDPPSAK		1	2	A0A0D9R1Q0	A0A0D9R082; A0A0D9R1Q0	0	2	0.6612	0	1	1	710.837	1420.67	1420.66	5.96	0.00423	CID (Collision Induced Dissociation)	MS2	29.943	100	108.558	14230	0903_3.raw	F1	3.69	0	0.01299
A0A0D9R1Q0	TATA-box binding protein associated factor 15 OS=Chlorocebus sabaeus OX=60711 GN=TAF15 PE=4 SV=1	2	1	1	1	1	591	61.7	8.02	3.69	1	regulation of biological process	cytoplasm;nucleus	metal ion binding;RNA binding	Pf00076, Pf00641, Pf13893, Pf14259	103242747	ENSCSAG00000006241.1	TAF15	16
Protein Group ID	# Proteins	# Unique Peptides	# Peptides	# PSMs	Group Description
14	1	1	1	1	[Master Protein] Splicing factor proline and glutamine rich OS=Chlorocebus sabaeus OX=60711 GN=SFPQ PE=4 SV=1
Checked	Confidence	Identifying Node	PSM Ambiguity	Annotated Sequence	Modifications	# Protein Groups	# Proteins	Master Protein Accessions	Protein Accessions	# Missed Cleavages	Charge	DeltaScore	DeltaCn	Rank	Search Engine Rank	m/z [Da]	MH+ [Da]	Theo. MH+ [Da]	DeltaM [ppm]	Deltam/z [Da]	Activation Type	MS Order	Isolation Interference [%]	Ion Inject Time [ms]	RT [min]	First Scan	Spectrum File	File ID	XCorr	Percolator q-Value	Percolator PEP
FALSE	High	Sequest HT (A2)	Unambiguous	FGQGGAGPVGGQGPR		1	1	A0A0D9S7U2	A0A0D9S7U2	0	2	0.6351	0	1	1	671.342	1341.68	1341.67	7.64	0.00513	CID (Collision Induced Dissociation)	MS2	5.90412	100	108.1	14150	0903_3.raw	F1	3.48	0	0.007233
A0A0D9S7U2	Splicing factor proline and glutamine rich OS=Chlorocebus sabaeus OX=60711 GN=SFPQ PE=4 SV=1	2	1	1	1	1	708	76.2	9.44	3.48	1	cell organization and biogenesis;metabolic process;regulation of biological process;response to stimulus	chromosome;nucleus	DNA binding;protein binding;RNA binding	Pf00076, Pf08075, Pf13893, Pf14259	103225139	ENSCSAG00000001082.1	SFPQ	20
Protein Group ID	# Proteins	# Unique Peptides	# Peptides	# PSMs	Group Description
7	1	1	1	1	[Master Protein] G3BP stress granule assembly factor 2 OS=Chlorocebus sabaeus OX=60711 GN=G3BP2 PE=4 SV=1
Checked	Confidence	Identifying Node	PSM Ambiguity	Annotated Sequence	Modifications	# Protein Groups	# Proteins	Master Protein Accessions	Protein Accessions	# Missed Cleavages	Charge	DeltaScore	DeltaCn	Rank	Search Engine Rank	m/z [Da]	MH+ [Da]	Theo. MH+ [Da]	DeltaM [ppm]	Deltam/z [Da]	Activation Type	MS Order	Isolation Interference [%]	Ion Inject Time [ms]	RT [min]	First Scan	Spectrum File	File ID	XCorr	Percolator q-Value	Percolator PEP
FALSE	High	Sequest HT (A2)	Unambiguous	VEAKPEVQSQPPR		1	1	A0A0D9QXD5	A0A0D9QXD5	0	2	0.4745	0	1	1	732.898	1464.79	1464.78	5.37	0.00393	CID (Collision Induced Dissociation)	MS2	7.251	67.237	113.306	15080	0903_3.raw	F1	3.14	0	0.1755
A0A0D9S4N6	Calcium/calmodulin dependent protein kinase kinase 2 OS=Chlorocebus sabaeus OX=60711 GN=CAMKK2 PE=4 SV=1	3	1	1	1	1	590	64.9	6.79	3.28	1	metabolic process;regulation of biological process	cytosol	catalytic activity;metal ion binding;nucleotide binding	Pf00069, Pf07714, Pf14531		ENSCSAG00000002211.1		11
Protein Group ID	# Proteins	# Unique Peptides	# Peptides	# PSMs	Group Description
45	1	1	1	1	[Master Protein] Replication protein A subunit OS=Chlorocebus sabaeus OX=60711 GN=RPA1 PE=3 SV=1
Checked	Confidence	Identifying Node	PSM Ambiguity	Annotated Sequence	Modifications	# Protein Groups	# Proteins	Master Protein Accessions	Protein Accessions	# Missed Cleavages	Charge	DeltaScore	DeltaCn	Rank	Search Engine Rank	m/z [Da]	MH+ [Da]	Theo. MH+ [Da]	DeltaM [ppm]	Deltam/z [Da]	Activation Type	MS Order	Isolation Interference [%]	Ion Inject Time [ms]	RT [min]	First Scan	Spectrum File	File ID	XCorr	Percolator q-Value	Percolator PEP
FALSE	High	Sequest HT (A2)	Unambiguous	AGGPSLSNTSGGTQSK		1	1	A0A0D9RMZ0	A0A0D9RMZ0	0	2	0.5756	0	1	1	724.858	1448.71	1448.7	8.33	0.00603	CID (Collision Induced Dissociation)	MS2	7.72834	100	80.4201	9669	0903_3.raw	F1	3.11	0	0.1635
A0A0D9QXD5	G3BP stress granule assembly factor 2 OS=Chlorocebus sabaeus OX=60711 GN=G3BP2 PE=4 SV=1	3	1	1	1	1	449	50.8	5.38	3.14	1	cell organization and biogenesis;transport	cytosol	RNA binding	Pf00076, Pf02136, Pf14259	103235817	ENSCSAG00000004697.1	G3BP2	7
Protein Group ID	# Proteins	# Unique Peptides	# Peptides	# PSMs	Group Description
30	1	1	1	1	[Master Protein] DEAD-box helicase 1 OS=Chlorocebus sabaeus OX=60711 GN=DDX1 PE=4 SV=1
Checked	Confidence	Identifying Node	PSM Ambiguity	Annotated Sequence	Modifications	# Protein Groups	# Proteins	Master Protein Accessions	Protein Accessions	# Missed Cleavages	Charge	DeltaScore	DeltaCn	Rank	Search Engine Rank	m/z [Da]	MH+ [Da]	Theo. MH+ [Da]	DeltaM [ppm]	Deltam/z [Da]	Activation Type	MS Order	Isolation Interference [%]	Ion Inject Time [ms]	RT [min]	First Scan	Spectrum File	File ID	XCorr	Percolator q-Value	Percolator PEP
FALSE	High	Sequest HT (A2)	Unambiguous	ELAEQTLNNIK		1	1	A0A0D9R6A2	A0A0D9R6A2	0	2	0.4108	0	1	1	636.847	1272.69	1272.68	5.05	0.00322	CID (Collision Induced Dissociation)	MS2	0	100	110.231	14529	0903_3.raw	F1	2.97	0	0.1271
A0A0D9RMZ0	Replication protein A subunit OS=Chlorocebus sabaeus OX=60711 GN=RPA1 PE=3 SV=1	3	1	1	1	1	557	61	7.65	3.11	1	cell organization and biogenesis;metabolic process;response to stimulus	nucleus	DNA binding	Pf01336, Pf04057, Pf08646		ENSCSAG00000013833.1		16
Protein Group ID	# Proteins	# Unique Peptides	# Peptides	# PSMs	Group Description
15	1	1	1	1	[Master Protein] Ribosomal protein L14 OS=Chlorocebus sabaeus OX=60711 GN=RPL14 PE=4 SV=1
Checked	Confidence	Identifying Node	PSM Ambiguity	Annotated Sequence	Modifications	# Protein Groups	# Proteins	Master Protein Accessions	Protein Accessions	# Missed Cleavages	Charge	DeltaScore	DeltaCn	Rank	Search Engine Rank	m/z [Da]	MH+ [Da]	Theo. MH+ [Da]	DeltaM [ppm]	Deltam/z [Da]	Activation Type	MS Order	Isolation Interference [%]	Ion Inject Time [ms]	RT [min]	First Scan	Spectrum File	File ID	XCorr	Percolator q-Value	Percolator PEP
FALSE	High	Sequest HT (A2)	Unambiguous	ALVDGPcTQVR	C7(Carbamidomethyl)	1	1	A0A0D9RWG7	A0A0D9RWG7	0	2	0.522	0	1	1	608.315	1215.62	1215.62	6.73	0.00409	CID (Collision Induced Dissociation)	MS2	0	100	109.487	14399	0903_3.raw	F1	2.95	0	0.1094
A0A0D9R6A2	DEAD-box helicase 1 OS=Chlorocebus sabaeus OX=60711 GN=DDX1 PE=4 SV=1	1	1	1	1	1	740	82.4	7.23	2.97	1	development;metabolic process;regulation of biological process;response to stimulus	cytoplasm;cytosol;membrane;nucleus	catalytic activity;nucleotide binding;protein binding;RNA binding	Pf00270, Pf00271, Pf00622	103220779	ENSCSAG00000007883.1	DDX1	14
Protein Group ID	# Proteins	# Unique Peptides	# Peptides	# PSMs	Group Description
13	1	1	1	1	[Master Protein] Cell cycle associated protein 1 OS=Chlorocebus sabaeus OX=60711 GN=CAPRIN1 PE=4 SV=1
Checked	Confidence	Identifying Node	PSM Ambiguity	Annotated Sequence	Modifications	# Protein Groups	# Proteins	Master Protein Accessions	Protein Accessions	# Missed Cleavages	Charge	DeltaScore	DeltaCn	Rank	Search Engine Rank	m/z [Da]	MH+ [Da]	Theo. MH+ [Da]	DeltaM [ppm]	Deltam/z [Da]	Activation Type	MS Order	Isolation Interference [%]	Ion Inject Time [ms]	RT [min]	First Scan	Spectrum File	File ID	XCorr	Percolator q-Value	Percolator PEP
FALSE	High	Sequest HT (A2)	Unambiguous	LNQDQLDAVSK		1	1	A0A0D9QZA0	A0A0D9QZA0	0	2	0.3333	0	1	1	615.823	1230.64	1230.63	5.68	0.0035	CID (Collision Induced Dissociation)	MS2	52.1827	100	106.506	13878	0903_3.raw	F1	2.82	0	0.06982
A0A0D9RWG7	Ribosomal protein L14 OS=Chlorocebus sabaeus OX=60711 GN=RPL14 PE=4 SV=1	5	1	1	1	1	209	23	11.03	2.95	1	metabolic process	membrane;ribosome	protein binding;RNA binding;structural molecule activity	Pf01929	103227436	ENSCSAG00000016907.1	RPL14	22
Protein Group ID	# Proteins	# Unique Peptides	# Peptides	# PSMs	Group Description
33	1	1	1	1	[Master Protein] Uncharacterized protein OS=Chlorocebus sabaeus OX=60711 PE=4 SV=1
Checked	Confidence	Identifying Node	PSM Ambiguity	Annotated Sequence	Modifications	# Protein Groups	# Proteins	Master Protein Accessions	Protein Accessions	# Missed Cleavages	Charge	DeltaScore	DeltaCn	Rank	Search Engine Rank	m/z [Da]	MH+ [Da]	Theo. MH+ [Da]	DeltaM [ppm]	Deltam/z [Da]	Activation Type	MS Order	Isolation Interference [%]	Ion Inject Time [ms]	RT [min]	First Scan	Spectrum File	File ID	XCorr	Percolator q-Value	Percolator PEP
FALSE	High	Sequest HT (A2)	Unambiguous	LLIYGASNR		1	1	A0A0D9RVA6	A0A0D9RVA6	0	2	0.2857	0	1	1	503.791	1006.57	1006.57	5.86	0.00295	CID (Collision Induced Dissociation)	MS2	5.62029	14.604	113.118	15044	0903_3.raw	F1	2.66	0	0.04214
A0A0D9QZA0	Cell cycle associated protein 1 OS=Chlorocebus sabaeus OX=60711 GN=CAPRIN1 PE=4 SV=1	2	1	1	1	1	621	68.8	4.86	2.82	1	regulation of biological process	cytosol;membrane	RNA binding	Pf12287		ENSCSAG00000005378.1		1
Protein Group ID	# Proteins	# Unique Peptides	# Peptides	# PSMs	Group Description
5	1	1	1	1	[Master Protein] SERPINE1 mRNA binding protein 1 OS=Chlorocebus sabaeus OX=60711 GN=SERBP1 PE=4 SV=1
Checked	Confidence	Identifying Node	PSM Ambiguity	Annotated Sequence	Modifications	# Protein Groups	# Proteins	Master Protein Accessions	Protein Accessions	# Missed Cleavages	Charge	DeltaScore	DeltaCn	Rank	Search Engine Rank	m/z [Da]	MH+ [Da]	Theo. MH+ [Da]	DeltaM [ppm]	Deltam/z [Da]	Activation Type	MS Order	Isolation Interference [%]	Ion Inject Time [ms]	RT [min]	First Scan	Spectrum File	File ID	XCorr	Percolator q-Value	Percolator PEP
FALSE	High	Sequest HT (A2)	Unambiguous	SAAQAAAQTNSNAAGK		1	1	A0A0D9S713	A0A0D9S713	0	2	0.6113	0	1	1	730.863	1460.72	1460.71	6.84	0.00499	CID (Collision Induced Dissociation)	MS2	29.3673	100	61.6203	6822	0903_3.raw	F1	2.65	0	0.2208
A0A0D9RVA6	Uncharacterized protein OS=Chlorocebus sabaeus OX=60711 PE=4 SV=1	8	1	1	1	1	117	12.7	5.01	2.66	1				Pf00047, Pf07686		ENSCSAG00000016481.1		14
Protein Group ID	# Proteins	# Unique Peptides	# Peptides	# PSMs	Group Description
32	3	1	1	1	[Master Protein] FMR1 autosomal homolog 2 OS=Chlorocebus sabaeus OX=60711 GN=FXR2 PE=4 SV=1
Checked	Confidence	Identifying Node	PSM Ambiguity	Annotated Sequence	Modifications	# Protein Groups	# Proteins	Master Protein Accessions	Protein Accessions	# Missed Cleavages	Charge	DeltaScore	DeltaCn	Rank	Search Engine Rank	m/z [Da]	MH+ [Da]	Theo. MH+ [Da]	DeltaM [ppm]	Deltam/z [Da]	Activation Type	MS Order	Isolation Interference [%]	Ion Inject Time [ms]	RT [min]	First Scan	Spectrum File	File ID	XCorr	Percolator q-Value	Percolator PEP
FALSE	High	Sequest HT (A2)	Unambiguous	LQIDEQLR		1	3	A0A0D9RG49	A0A0D9R4K7; A0A0D9RG49; A0A0D9RL59	0	2	0.2682	0	1	1	507.785	1014.56	1014.56	4.83	0.00245	CID (Collision Induced Dissociation)	MS2	0	100	111.162	14696	0903_3.raw	F1	2.61	0	0.1028
A0A0D9S713	SERPINE1 mRNA binding protein 1 OS=Chlorocebus sabaeus OX=60711 GN=SERBP1 PE=4 SV=1	4	1	1	1	1	393	43.1	8.44	2.65	1		cytoplasm;cytosol;membrane;nucleus	protein binding;RNA binding	Pf04774	103224653	ENSCSAG00000001365.1	SERBP1	20
Protein Group ID	# Proteins	# Unique Peptides	# Peptides	# PSMs	Group Description
1	3	1	1	1	[Master Protein] Elongation factor 1-alpha OS=Chlorocebus sabaeus OX=60711 GN=EEF1A2 PE=3 SV=1
Checked	Confidence	Identifying Node	PSM Ambiguity	Annotated Sequence	Modifications	# Protein Groups	# Proteins	Master Protein Accessions	Protein Accessions	# Missed Cleavages	Charge	DeltaScore	DeltaCn	Rank	Search Engine Rank	m/z [Da]	MH+ [Da]	Theo. MH+ [Da]	DeltaM [ppm]	Deltam/z [Da]	Activation Type	MS Order	Isolation Interference [%]	Ion Inject Time [ms]	RT [min]	First Scan	Spectrum File	File ID	XCorr	Percolator q-Value	Percolator PEP
FALSE	High	Sequest HT (A2)	Unambiguous	IGGIGTVPVGR		1	3	A0A0D9RV06	A0A0D9RV06; A0A0D9SBS7; A0A0D9RNJ1	0	2	0.4749	0	1	1	513.312	1025.62	1025.61	6.26	0.00321	CID (Collision Induced Dissociation)	MS2	28.4301	100	111.845	14815	0903_3.raw	F1	2.59	0	0.07178
A0A0D9RG49	FMR1 autosomal homolog 2 OS=Chlorocebus sabaeus OX=60711 GN=FXR2 PE=4 SV=1	1	1	1	1	1	673	74.2	6.23	2.61	1		cytoplasm;cytosol;membrane	protein binding;RNA binding	Pf00013, Pf05641, Pf12235, Pf13014	103242309	ENSCSAG00000011386.1	FXR2	16
Protein Group ID	# Proteins	# Unique Peptides	# Peptides	# PSMs	Group Description
35	2	1	1	1	[Master Protein] Ribosomal protein L26 OS=Chlorocebus sabaeus OX=60711 GN=RPL26 PE=3 SV=1
Checked	Confidence	Identifying Node	PSM Ambiguity	Annotated Sequence	Modifications	# Protein Groups	# Proteins	Master Protein Accessions	Protein Accessions	# Missed Cleavages	Charge	DeltaScore	DeltaCn	Rank	Search Engine Rank	m/z [Da]	MH+ [Da]	Theo. MH+ [Da]	DeltaM [ppm]	Deltam/z [Da]	Activation Type	MS Order	Isolation Interference [%]	Ion Inject Time [ms]	RT [min]	First Scan	Spectrum File	File ID	XCorr	Percolator q-Value	Percolator PEP
FALSE	High	Sequest HT (A2)	Unambiguous	DDEVQVVR		1	2	A0A0D9RDI7	A0A0D9RB23; A0A0D9RDI7	0	2	0.2403	0	1	1	480.247	959.486	959.479	7.24	0.00347	CID (Collision Induced Dissociation)	MS2	3.18039	100	104.204	13491	0903_3.raw	F1	2.58	0	0.2238
A0A0D9RV06	Elongation factor 1-alpha OS=Chlorocebus sabaeus OX=60711 GN=EEF1A2 PE=3 SV=1	2	1	1	1	1	463	50.4	9.03	2.59	1	metabolic process	cytoplasm	catalytic activity;nucleotide binding;RNA binding	Pf00009, Pf03143, Pf03144	103242670	ENSCSAG00000016381.1	EEF1A2	2
Protein Group ID	# Proteins	# Unique Peptides	# Peptides	# PSMs	Group Description
34	8	1	1	1	[Master Protein] Uncharacterized protein OS=Chlorocebus sabaeus OX=60711 PE=3 SV=1
Checked	Confidence	Identifying Node	PSM Ambiguity	Annotated Sequence	Modifications	# Protein Groups	# Proteins	Master Protein Accessions	Protein Accessions	# Missed Cleavages	Charge	DeltaScore	DeltaCn	Rank	Search Engine Rank	m/z [Da]	MH+ [Da]	Theo. MH+ [Da]	DeltaM [ppm]	Deltam/z [Da]	Activation Type	MS Order	Isolation Interference [%]	Ion Inject Time [ms]	RT [min]	First Scan	Spectrum File	File ID	XCorr	Percolator q-Value	Percolator PEP
FALSE	High	Sequest HT (A2)	Unambiguous	GTGIVSAPVPK		1	8	A0A0D9RFM7	A0A0D9S9N5; A0A0D9SCA5; A0A0D9SBT1; A0A0D9RII9; A0A0D9S9D4; A0A0D9SE27; A0A0D9RFM7; A0A0D9QUP6	0	2	0.5935	0	1	1	513.306	1025.6	1025.6	4.72	0.00242	CID (Collision Induced Dissociation)	MS2	21.4512	100	109.211	14349	0903_3.raw	F1	2.46	0	0.08299
A0A0D9RDI7	Ribosomal protein L26 OS=Chlorocebus sabaeus OX=60711 GN=RPL26 PE=3 SV=1	6	1	1	1	1	145	17.2	10.55	2.58	1	metabolic process;regulation of biological process;response to stimulus	cytoplasm;membrane;ribosome	RNA binding;structural molecule activity	Pf00467	103242359	ENSCSAG00000010445.1	RPL26	16
Protein Group ID	# Proteins	# Unique Peptides	# Peptides	# PSMs	Group Description
42	1	1	1	1	[Master Protein] Microtubule crosslinking factor 1 OS=Chlorocebus sabaeus OX=60711 GN=MTCL1 PE=4 SV=1
Checked	Confidence	Identifying Node	PSM Ambiguity	Annotated Sequence	Modifications	# Protein Groups	# Proteins	Master Protein Accessions	Protein Accessions	# Missed Cleavages	Charge	DeltaScore	DeltaCn	Rank	Search Engine Rank	m/z [Da]	MH+ [Da]	Theo. MH+ [Da]	DeltaM [ppm]	Deltam/z [Da]	Activation Type	MS Order	Isolation Interference [%]	Ion Inject Time [ms]	RT [min]	First Scan	Spectrum File	File ID	XCorr	Percolator q-Value	Percolator PEP
FALSE	High	Sequest HT (A2)	Unambiguous	QALQNELERLK		1	1	A0A0D9RYA7	A0A0D9RYA7	1	3	0.4059	0	1	1	447.923	1341.76	1341.75	4.93	0.0022	CID (Collision Induced Dissociation)	MS2	22.2852	29.575	114.631	15324	0903_3.raw	F1	2.39	0	0.1465
A0A0D9RFM7	Uncharacterized protein OS=Chlorocebus sabaeus OX=60711 PE=3 SV=1	4	1	1	1	1	293	31.3	10.24	2.46	1	metabolic process	ribosome	RNA binding;structural molecule activity	Pf00333, Pf03719	103226440	ENSCSAG00000011216.1	RPS2	5
Protein Group ID	# Proteins	# Unique Peptides	# Peptides	# PSMs	Group Description
18	1	1	1	1	[Master Protein] Heterogeneous nuclear ribonucleoprotein M OS=Chlorocebus sabaeus OX=60711 GN=HNRNPM PE=4 SV=1
Checked	Confidence	Identifying Node	PSM Ambiguity	Annotated Sequence	Modifications	# Protein Groups	# Proteins	Master Protein Accessions	Protein Accessions	# Missed Cleavages	Charge	DeltaScore	DeltaCn	Rank	Search Engine Rank	m/z [Da]	MH+ [Da]	Theo. MH+ [Da]	DeltaM [ppm]	Deltam/z [Da]	Activation Type	MS Order	Isolation Interference [%]	Ion Inject Time [ms]	RT [min]	First Scan	Spectrum File	File ID	XCorr	Percolator q-Value	Percolator PEP
FALSE	High	Sequest HT (A2)	Unambiguous	QGGGGGGGSVPGIER		1	1	A0A0D9R6L1	A0A0D9R6L1	0	2	0.5535	0	1	1	642.821	1284.63	1284.63	4.45	0.00286	CID (Collision Induced Dissociation)	MS2	25.8529	100	104.779	13588	0903_3.raw	F1	2.15	0	0.06804
A0A0D9RYA7	Microtubule crosslinking factor 1 OS=Chlorocebus sabaeus OX=60711 GN=MTCL1 PE=4 SV=1	1	1	1	1	1	1634	183.3	5.86	2.39	1	metabolic process;regulation of biological process	cytoskeleton	protein binding;RNA binding	Pf02463, Pf04111, Pf05557, Pf07888, Pf11365, Pf12128, Pf13870, Pf14818		ENSCSAG00000017568.1		18
Protein Group ID	# Proteins	# Unique Peptides	# Peptides	# PSMs	Group Description
17	1	1	1	1	[Master Protein] 60S ribosomal protein L18a OS=Chlorocebus sabaeus OX=60711 GN=RPL18A PE=3 SV=1
Checked	Confidence	Identifying Node	PSM Ambiguity	Annotated Sequence	Modifications	# Protein Groups	# Proteins	Master Protein Accessions	Protein Accessions	# Missed Cleavages	Charge	DeltaScore	DeltaCn	Rank	Search Engine Rank	m/z [Da]	MH+ [Da]	Theo. MH+ [Da]	DeltaM [ppm]	Deltam/z [Da]	Activation Type	MS Order	Isolation Interference [%]	Ion Inject Time [ms]	RT [min]	First Scan	Spectrum File	File ID	XCorr	Percolator q-Value	Percolator PEP
FALSE	High	Sequest HT (A2)	Unambiguous	DLTTAGAVTQcYR	C11(Carbamidomethyl)	1	1	A0A0D9QZI9	A0A0D9QZI9	0	2	0.5215	0	1	1	728.354	1455.7	1455.69	7.11	0.00517	CID (Collision Induced Dissociation)	MS2	15.4893	100	107.807	14101	0903_3.raw	F1	2.09	0	0.03913
A0A0D9R6L1	Heterogeneous nuclear ribonucleoprotein M OS=Chlorocebus sabaeus OX=60711 GN=HNRNPM PE=4 SV=1	2	1	1	1	1	692	73.4	8.28	2.15	1	metabolic process	membrane;spliceosomal complex	protein binding;RNA binding	Pf00076, Pf11532, Pf11608, Pf13893, Pf14259		ENSCSAG00000008009.1		6
Protein Group ID	# Proteins	# Unique Peptides	# Peptides	# PSMs	Group Description
40	1	1	1	1	[Master Protein] Uncharacterized protein OS=Chlorocebus sabaeus OX=60711 PE=3 SV=1
Checked	Confidence	Identifying Node	PSM Ambiguity	Annotated Sequence	Modifications	# Protein Groups	# Proteins	Master Protein Accessions	Protein Accessions	# Missed Cleavages	Charge	DeltaScore	DeltaCn	Rank	Search Engine Rank	m/z [Da]	MH+ [Da]	Theo. MH+ [Da]	DeltaM [ppm]	Deltam/z [Da]	Activation Type	MS Order	Isolation Interference [%]	Ion Inject Time [ms]	RT [min]	First Scan	Spectrum File	File ID	XCorr	Percolator q-Value	Percolator PEP
FALSE	High	Sequest HT (A2)	Unambiguous	SLESINSR		1	1	A0A0D9RIV1	A0A0D9RIV1	0	2	0.3073	0	1	1	453.241	905.474	905.469	5.79	0.00262	CID (Collision Induced Dissociation)	MS2	58.9232	100	108.796	14271	0903_3.raw	F1	2.05	0	0.1626
A0A0D9QZI9	60S ribosomal protein L18a OS=Chlorocebus sabaeus OX=60711 GN=RPL18A PE=3 SV=1	7	1	1	1	1	176	20.7	10.71	2.09	1	metabolic process	membrane;ribosome	RNA binding;structural molecule activity	Pf01775	103234157	ENSCSAG00000005467.1	RPL18A	6
Protein Group ID	# Proteins	# Unique Peptides	# Peptides	# PSMs	Group Description
4	9	1	1	1	[Master Protein] Histone H3 OS=Chlorocebus sabaeus OX=60711 GN=H3F3B PE=3 SV=1
Checked	Confidence	Identifying Node	PSM Ambiguity	Annotated Sequence	Modifications	# Protein Groups	# Proteins	Master Protein Accessions	Protein Accessions	# Missed Cleavages	Charge	DeltaScore	DeltaCn	Rank	Search Engine Rank	m/z [Da]	MH+ [Da]	Theo. MH+ [Da]	DeltaM [ppm]	Deltam/z [Da]	Activation Type	MS Order	Isolation Interference [%]	Ion Inject Time [ms]	RT [min]	First Scan	Spectrum File	File ID	XCorr	Percolator q-Value	Percolator PEP
FALSE	High	Sequest HT (A2)	Unambiguous	STELLIR		1	9	A0A0D9QXU6	A0A0D9QXU6; A0A0D9SAU7; A0A0D9SD38; A0A0D9RMH7; A0A0D9RI14; A0A0D9SCL0; A0A0D9SAA1; A0A0D9SDP1; A0A0D9SD76	0	2	0.0688	0	1	1	416.253	831.498	831.493	5.3	0.0022	CID (Collision Induced Dissociation)	MS2	13.5086	52.95	113.158	15053	0903_3.raw	F1	1.6	0	0.2323
A0A0D9RIV1	Uncharacterized protein OS=Chlorocebus sabaeus OX=60711 PE=3 SV=1	7	1	1	1	1	115	12.8	9.55	2.05	1	metabolic process	ribosome	structural molecule activity	Pf01248	103237185	ENSCSAG00000012353.1	RPL30	8
Protein Group ID	# Proteins	# Unique Peptides	# Peptides	# PSMs	Group Description
38	1	1	1	1	[Master Protein] Calcium/calmodulin dependent protein kinase kinase 2 OS=Chlorocebus sabaeus OX=60711 GN=CAMKK2 PE=4 SV=1
Checked	Confidence	Identifying Node	PSM Ambiguity	Annotated Sequence	Modifications	# Protein Groups	# Proteins	Master Protein Accessions	Protein Accessions	# Missed Cleavages	Charge	DeltaScore	DeltaCn	Rank	Search Engine Rank	m/z [Da]	MH+ [Da]	Theo. MH+ [Da]	DeltaM [ppm]	Deltam/z [Da]	Activation Type	MS Order	Isolation Interference [%]	Ion Inject Time [ms]	RT [min]	First Scan	Spectrum File	File ID	XCorr	Percolator q-Value	Percolator PEP
FALSE	High	Sequest HT (A2)	Unambiguous	EFGGPLFLGTGAESDIGIK		1	1	A0A0D9S4N6	A0A0D9S4N6	0	4	0.2621	0	1	1	477.751	1907.98	1907.97	4.39	0.00209	CID (Collision Induced Dissociation)	MS2	59.5992	100	94.8383	11991	0903_3.raw	F1	1.45	0	0.02806
A0A0D9QXU6	Histone H3 OS=Chlorocebus sabaeus OX=60711 GN=H3F3B PE=3 SV=1	5	1	1	1	1	136	15.3	11.27	1.6	1	cell differentiation;cell organization and biogenesis;cell proliferation;regulation of biological process	chromosome;nucleus	DNA binding;protein binding	Pf00125, Pf15630	103243033	ENSCSAG00000004855.1	H3F3B	16
Protein Group ID	# Proteins	# Unique Peptides	# Peptides	# PSMs	Group Description
9	1	1	1	1	[Master Protein] Urocortin 2 OS=Chlorocebus sabaeus OX=60711 GN=UCN2 PE=4 SV=1
Checked	Confidence	Identifying Node	PSM Ambiguity	Annotated Sequence	Modifications	# Protein Groups	# Proteins	Master Protein Accessions	Protein Accessions	# Missed Cleavages	Charge	DeltaScore	DeltaCn	Rank	Search Engine Rank	m/z [Da]	MH+ [Da]	Theo. MH+ [Da]	DeltaM [ppm]	Deltam/z [Da]	Activation Type	MS Order	Isolation Interference [%]	Ion Inject Time [ms]	RT [min]	First Scan	Spectrum File	File ID	XCorr	Percolator q-Value	Percolator PEP
FALSE	High	Sequest HT (A2)	Unambiguous	cALLVLmVLmLGR	C1(Carbamidomethyl); M7(Oxidation); M10(Oxidation)	1	1	A0A0D9SBR3	A0A0D9SBR3	0	4	0.1875	0	1	1	380.968	1520.85	1520.84	9.36	0.00356	CID (Collision Induced Dissociation)	MS2	0	100	115.504	15487	0903_3.raw	F1	1.12	0	0.1409
